# Supplementary material for: 7-Bromo-1-(4-fluoro­phenyl­sulfon­yl)-2-methyl­naphtho­[2,1-b]furan
Source: Acta Crystallogr Sect E Struct Rep Online. 2011 Jan 8;67(Pt 2):o280. doi: 10.1107/S160053681005436X (PMC3051741; doi:10.1107/S160053681005436X)
Supplement: Supplementary file 2 [file e-67-0o280-Isup2.hkl]

# 
# h,k,l, Fc-squared, Fo-squared, sigma(Fo-squared) and status flag 
# 
data_I
_shelx_title ' 1050 IN P2(1)/N' 
_shelx_refln_list_code          4 
_shelx_F_calc_maximum      297.18 
_exptl_crystal_F_000       840.00 
_reflns_d_resolution_high  0.7675 
 
loop_ 
 _symmetry_equiv_pos_as_xyz 
 'x, y, z' 
 '-x+1/2, y+1/2, -z+1/2' 
 '-x, -y, -z' 
 'x-1/2, -y-1/2, z-1/2' 
 
_cell_length_a    12.0415 
_cell_length_b     8.1579 
_cell_length_c    17.4578 
_cell_angle_alpha  90.000 
_cell_angle_beta  105.325 
_cell_angle_gamma  90.000 
 
_shelx_F_squared_multiplier     1.000 
 
loop_ 
 _refln_index_h 
 _refln_index_k 
 _refln_index_l 
 _refln_F_squared_calc 
 _refln_F_squared_meas 
 _refln_F_squared_sigma 
 _refln_observed_status 
   2   0   0     1030.30     1121.92     18.77 o 
   4   0   0    12755.18    13436.37    164.51 o 
   6   0   0     1806.36     1524.31     24.49 o 
   8   0   0       62.98       62.28      7.29 o 
  10   0   0      302.59      257.85     20.07 o 
  12   0   0      617.88      585.89     23.85 o 
  14   0   0        9.77        5.05     30.82 o 
   1   1   0     2560.60     2687.74     32.90 o 
   2   1   0     3870.22     3909.06     47.50 o 
   3   1   0    15388.04    15554.93    195.75 o 
   4   1   0       11.98       14.61      2.21 o 
   5   1   0      317.63      341.41      6.69 o 
   6   1   0     2324.77     2474.82     25.38 o 
   7   1   0     2503.32     2278.33     24.57 o 
   8   1   0      563.18      523.95     11.27 o 
   9   1   0     1862.24     1721.34     25.86 o 
  10   1   0      125.47      125.93      9.52 o 
  11   1   0       29.29        5.27      6.92 o 
  12   1   0      276.68      242.33     14.79 o 
  13   1   0       11.01       12.16      8.65 o 
  14   1   0       29.94       54.93     14.62 o 
  15   1   0       47.01       49.06     16.38 o 
   0   2   0    19831.74    17964.96    441.35 o 
   1   2   0      917.28      847.55     14.97 o 
   2   2   0    14299.29    15071.80    185.58 o 
   3   2   0     4592.58     5179.99     64.73 o 
   4   2   0      984.62      982.51     13.07 o 
   5   2   0      814.32      824.03     11.71 o 
   6   2   0     4921.13     4868.72     45.64 o 
   7   2   0     2092.22     2058.09     24.31 o 
   8   2   0      108.68      117.47      6.20 o 
   9   2   0      125.38      111.61      6.96 o 
  10   2   0       68.97       62.69      8.47 o 
  11   2   0        5.83       -5.13      7.64 o 
  12   2   0      169.10      162.66     11.45 o 
  13   2   0       12.63       10.75      9.94 o 
  14   2   0        7.68        4.89     11.87 o 
   1   3   0     1388.94     1452.47     24.95 o 
   2   3   0     2824.82     2762.73     43.59 o 
   3   3   0      269.48      310.25      7.85 o 
   4   3   0     1962.88     2158.83     27.47 o 
   5   3   0       85.86       99.44      5.11 o 
   6   3   0       52.12       56.52      4.39 o 
   7   3   0      828.40      830.74     13.50 o 
   8   3   0     5439.60     5370.43     60.32 o 
   9   3   0      178.56      175.71      9.12 o 
  10   3   0       12.63       15.60      7.30 o 
  11   3   0       87.36       91.84     15.48 o 
  12   3   0        2.83        7.48     10.11 o 
  13   3   0       54.31       55.84     11.73 o 
  14   3   0      518.19      552.55     24.10 o 
   0   4   0       98.28       97.71     10.49 o 
   1   4   0     8412.17     8271.71    121.66 o 
   2   4   0      129.62      107.92      6.51 o 
   3   4   0     2788.16     2953.27     48.16 o 
   4   4   0      341.76      338.74     13.37 o 
   5   4   0     2351.29     2307.20     30.41 o 
   6   4   0        2.05       -2.90      5.24 o 
   7   4   0     1146.80     1083.40     22.56 o 
   8   4   0      289.97      288.83     12.13 o 
   9   4   0       79.26       59.92      9.55 o 
  10   4   0      100.14       90.67      8.07 o 
  11   4   0       60.86       70.95     12.42 o 
  12   4   0        5.32        0.80      9.65 o 
  13   4   0      166.67      189.09     13.36 o 
  14   4   0        0.69      -17.33     19.04 o 
   1   5   0      802.21      832.33     19.14 o 
   2   5   0      579.58      642.18     16.85 o 
   3   5   0        0.64        3.18      5.32 o 
   4   5   0      430.78      449.79     19.76 o 
   5   5   0        7.40       24.73      9.84 o 
   6   5   0      492.60      475.75     19.44 o 
   7   5   0       28.11       28.53      8.47 o 
   8   5   0      372.41      362.96     15.59 o 
   9   5   0       83.89       84.93     11.60 o 
  10   5   0       38.34       36.46      9.87 o 
  11   5   0      170.81      186.37     13.45 o 
  12   5   0       42.00       41.81     16.28 o 
  13   5   0       61.92      101.87     18.72 o 
   0   6   0     5575.09     5721.11    109.67 o 
   1   6   0     2503.81     2500.96     44.28 o 
   2   6   0        3.40        0.40      6.55 o 
   3   6   0      891.70      877.82     21.81 o 
   4   6   0      157.44      146.65     34.43 o 
   5   6   0     2816.58     2740.21     63.51 o 
   6   6   0     1786.52     1849.88     49.50 o 
   7   6   0      859.98      831.59     27.19 o 
   8   6   0       92.06       85.57     14.45 o 
   9   6   0      330.00      311.93     20.56 o 
  10   6   0       46.37       39.67     14.76 o 
  11   6   0       78.55       81.01     18.11 o 
  12   6   0      132.59      135.90     27.17 o 
   1   7   0      792.49      787.07     21.65 o 
   2   7   0      405.77      394.11     15.79 o 
   3   7   0      217.88      228.74     25.25 o 
   4   7   0      485.53      488.38     25.24 o 
   5   7   0       96.76       93.07     13.44 o 
   6   7   0      199.13      200.47     16.92 o 
   7   7   0      640.24      607.44     25.77 o 
   8   7   0        4.04       25.08     14.80 o 
   9   7   0      316.86      319.19     21.93 o 
  10   7   0      526.86      468.86     26.02 o 
  11   7   0        3.86       13.25     16.85 o 
   0   8   0      327.65      363.66     21.97 o 
   1   8   0      155.43      140.94     12.23 o 
   2   8   0      524.58      542.48     26.43 o 
   3   8   0      332.76      317.03     24.59 o 
   4   8   0      138.74      168.38     24.38 o 
   5   8   0      100.96       95.32     16.59 o 
   6   8   0      385.00      479.44     23.32 o 
   7   8   0      148.78      144.98     17.42 o 
   8   8   0       25.76       26.16     15.28 o 
   9   8   0      248.82      208.49     33.25 o 
   1   9   0       69.14       57.05     22.30 o 
   2   9   0      490.79      468.76     26.42 o 
   3   9   0       14.79       -6.17     15.53 o 
   4   9   0        1.48        4.18     17.14 o 
   5   9   0       41.94       -3.61     23.28 o 
   6   9   0       29.59        6.84     15.32 o 
   7   9   0      239.19      245.38     20.76 o 
   8   9   0       66.77       82.74     23.13 o 
   2  10   0       28.50       28.54     25.58 o 
   3  10   0       48.34        8.68     18.01 o 
   4  10   0      581.04      592.08     33.35 o 
   5  10   0        2.89        9.09     20.81 o 
 -15   0   1      150.57      168.55     25.58 o 
 -13   0   1      494.99      484.00     32.79 o 
 -11   0   1      259.11      260.73     15.99 o 
  -9   0   1     9284.91     9292.60    125.61 o 
  -7   0   1      672.03      707.05     17.98 o 
  -5   0   1      299.63      236.07      6.76 o 
  -3   0   1     2035.98     2034.55     26.85 o 
  -1   0   1     3423.60     3456.35     61.44 o 
   1   0   1     5795.45     6067.05     86.96 o 
   3   0   1    51102.73    41134.25    732.64 o 
   5   0   1       47.10       39.41      4.57 o 
   7   0   1     1762.18     1896.49     35.32 o 
   9   0   1     1410.12     1416.39     31.90 o 
  11   0   1      947.14      864.49     27.60 o 
  13   0   1      188.44      217.21     22.87 o 
 -15   1   1        0.21        3.24     14.24 o 
 -14   1   1        2.28       -9.35      9.35 o 
 -13   1   1       22.58       26.31     11.55 o 
 -12   1   1        3.46        3.84      8.38 o 
 -11   1   1      485.40      471.43     14.35 o 
 -10   1   1       44.79       59.62      6.81 o 
  -9   1   1      251.16      240.45      7.94 o 
  -8   1   1     1062.46      996.86     15.58 o 
  -7   1   1      672.55      763.72     12.16 o 
  -6   1   1     4078.27     4288.70     38.07 o 
  -5   1   1       25.08       38.23      2.75 o 
  -4   1   1       82.30       82.02      2.76 o 
  -3   1   1       79.83      105.63      3.03 o 
  -2   1   1    18954.55    17702.87    364.33 o 
  -1   1   1     4844.61     4938.15     55.54 o 
   0   1   1      339.33      368.13      6.82 o 
   1   1   1      837.00      891.55     13.60 o 
   2   1   1    15881.50    16046.92    146.72 o 
   3   1   1     1121.21     1119.71     11.71 o 
   4   1   1    11665.33    11624.18    100.78 o 
   5   1   1       15.69        8.22      2.66 o 
   6   1   1     6942.74     6724.70     65.88 o 
   7   1   1      141.47      130.28      7.49 o 
   8   1   1       43.30       42.53      5.51 o 
   9   1   1       90.25       94.03      6.91 o 
  10   1   1     2183.17     2069.90     27.75 o 
  11   1   1        1.80       -2.85      7.47 o 
  12   1   1      562.72      560.02     15.40 o 
  13   1   1       12.30        1.77      9.73 o 
  14   1   1       49.48       16.88     14.29 o 
 -15   2   1      365.76      421.00     24.97 o 
 -14   2   1      110.65      125.14     12.84 o 
 -13   2   1      122.50      124.97     13.45 o 
 -12   2   1       49.36       44.43      9.22 o 
 -11   2   1      322.29      317.18     12.39 o 
 -10   2   1     2070.68     1990.52     26.65 o 
  -9   2   1     2232.36     2217.98     25.70 o 
  -8   2   1      338.55      313.07     10.69 o 
  -7   2   1      506.74      479.90      9.36 o 
  -6   2   1     2143.03     2230.89     24.51 o 
  -5   2   1      330.00      323.41      9.71 o 
  -4   2   1     1883.12     1734.89     22.14 o 
  -3   2   1     4371.55     4301.75     65.11 o 
  -2   2   1    21077.74    20361.62    370.11 o 
  -1   2   1    10195.68    10903.98    201.57 o 
   0   2   1      466.88      507.00     12.28 o 
   1   2   1     1341.25     1352.18     21.68 o 
   2   2   1       75.10       67.60      3.50 o 
   3   2   1     5386.46     5608.85     53.43 o 
   4   2   1      777.02      900.05     15.10 o 
   5   2   1       79.83      108.97      9.75 o 
   6   2   1      290.19      294.34      7.32 o 
   7   2   1      244.43      259.93      7.34 o 
   8   2   1        4.71       15.60      5.00 o 
   9   2   1      143.19      131.79      7.81 o 
  10   2   1       81.40       97.60      9.09 o 
  11   2   1      220.02      240.72     13.30 o 
  12   2   1        9.17        1.66      8.99 o 
  13   2   1      279.42      273.03     15.75 o 
  14   2   1       25.26        3.46     12.11 o 
 -14   3   1      164.45      205.54     18.20 o 
 -13   3   1       19.69       21.50     10.62 o 
 -12   3   1        4.37        3.75      9.24 o 
 -11   3   1      689.11      684.88     17.62 o 
 -10   3   1        2.64       -1.32      6.79 o 
  -9   3   1     1991.40     1954.05     27.95 o 
  -8   3   1      100.84      126.40      7.58 o 
  -7   3   1      153.87      155.71      6.40 o 
  -6   3   1        3.93        6.38      3.03 o 
  -5   3   1        8.13        9.04      4.45 o 
  -4   3   1      656.20      671.71     12.40 o 
  -3   3   1     4109.41     4260.68     64.51 o 
  -2   3   1       13.39       27.20      9.97 o 
  -1   3   1     3491.65     3430.86     93.60 o 
   0   3   1     1639.34     1744.61     35.24 o 
   1   3   1     2346.10     2409.78     38.72 o 
   2   3   1     1834.91     2005.55     41.40 o 
   3   3   1     2189.68     2083.80     30.05 o 
   4   3   1     2259.73     2222.74     26.41 o 
   5   3   1     4399.83     4468.60     41.34 o 
   6   3   1     2083.52     2142.39     24.76 o 
   7   3   1      271.62      241.71      8.86 o 
   8   3   1      331.39      333.84      9.56 o 
   9   3   1        8.05       10.04      6.71 o 
  10   3   1      681.95      657.05     18.32 o 
  11   3   1      937.49      928.70     24.63 o 
  12   3   1        7.30        0.65      9.97 o 
  13   3   1       22.29       15.84     11.42 o 
  14   3   1        0.47       -2.22     13.39 o 
 -14   4   1        1.63       15.65     13.76 o 
 -13   4   1      329.23      344.82     19.22 o 
 -12   4   1       93.03       88.83      9.70 o 
 -11   4   1        2.44        3.39      7.32 o 
 -10   4   1     1671.90     1652.80     24.96 o 
  -9   4   1      134.59      132.62     10.20 o 
  -8   4   1     1652.32     1615.29     30.07 o 
  -7   4   1     1227.94     1228.38     24.12 o 
  -6   4   1     2159.35     2146.82     38.46 o 
  -5   4   1       37.11       23.39      5.32 o 
  -4   4   1     4309.50     4363.21     73.62 o 
  -3   4   1     1275.31     1403.53     28.01 o 
  -2   4   1     2984.51     3018.86     48.26 o 
  -1   4   1      679.09      706.97     19.94 o 
   0   4   1      323.78      342.38     12.75 o 
   1   4   1     1532.95     1562.05     28.35 o 
   2   4   1      624.59      656.56     17.60 o 
   3   4   1      701.35      702.48     23.47 o 
   4   4   1      551.86      539.61     15.21 o 
   5   4   1      232.02      290.17      8.35 o 
   6   4   1      264.46      266.83      8.90 o 
   7   4   1      650.34      657.31     15.95 o 
   8   4   1        5.11       -2.08      7.10 o 
   9   4   1      731.50      717.47     15.23 o 
  10   4   1        1.15        5.90      7.03 o 
  11   4   1       89.63      100.91     10.42 o 
  12   4   1      142.20      161.63     12.59 o 
  13   4   1       25.43       12.38     10.74 o 
 -13   5   1        6.02        3.52     12.37 o 
 -12   5   1      133.57      111.54     13.42 o 
 -11   5   1      175.30      140.46     12.47 o 
 -10   5   1      165.11      162.95     13.81 o 
  -9   5   1        0.23        1.16      9.39 o 
  -8   5   1       47.80       24.11      9.42 o 
  -7   5   1     1056.97     1018.35     27.03 o 
  -6   5   1      146.62      129.34     37.05 o 
  -5   5   1      190.30      235.64     15.68 o 
  -4   5   1       45.83       58.16      8.76 o 
  -3   5   1     1849.85     1836.32     33.41 o 
  -2   5   1     2255.45     2382.13     40.90 o 
  -1   5   1     3555.37     3588.55     57.53 o 
   0   5   1       78.20       52.93      6.30 o 
   1   5   1     1491.13     1433.13     28.00 o 
   2   5   1      355.78      357.31     12.62 o 
   3   5   1     4743.57     4669.54     79.82 o 
   4   5   1       68.90       66.53      6.81 o 
   5   5   1     2595.63     2628.75     49.03 o 
   6   5   1       58.03       64.42     10.59 o 
   7   5   1     2160.39     2181.31     47.90 o 
   8   5   1      934.29      919.99     32.63 o 
   9   5   1      394.79      404.76     19.97 o 
  10   5   1       33.59       36.35     11.89 o 
  11   5   1      325.41      307.33     18.57 o 
  12   5   1        7.19      -13.12     15.41 o 
  13   5   1        0.91      -15.24     15.73 o 
 -12   6   1        3.21       12.40     15.64 o 
 -11   6   1        5.71        5.74     15.46 o 
 -10   6   1      176.82      164.98     17.96 o 
  -9   6   1      713.55      670.33     27.38 o 
  -8   6   1      280.78      295.14     23.18 o 
  -7   6   1        5.04        5.00     10.44 o 
  -6   6   1     1215.41     1280.20     43.61 o 
  -5   6   1       50.11       53.70     17.71 o 
  -4   6   1     1527.44     1436.86     39.17 o 
  -3   6   1     4396.02     4416.83    102.95 o 
  -2   6   1     2146.46     2066.24     39.00 o 
  -1   6   1     1116.78     1161.32     25.94 o 
   0   6   1      598.84      634.67     20.83 o 
   1   6   1       80.98       80.00      8.37 o 
   2   6   1     1079.26     1015.58     35.96 o 
   3   6   1     1500.56     1503.55     30.97 o 
   4   6   1       49.22       57.11      9.97 o 
   5   6   1      525.36      515.43     20.42 o 
   6   6   1       29.83       34.35     11.47 o 
   7   6   1      596.28      577.95     24.10 o 
   8   6   1       14.96       17.06     12.59 o 
   9   6   1      336.77      335.57     21.27 o 
  10   6   1       13.36        3.24     15.32 o 
  11   6   1       12.32       -4.43     15.52 o 
  12   6   1       53.17       74.26     18.84 o 
 -11   7   1       12.56       14.76     16.18 o 
 -10   7   1      250.49      252.05     27.00 o 
  -9   7   1       17.85       17.67     14.58 o 
  -8   7   1      462.83      456.21     23.12 o 
  -7   7   1      215.52      181.40     16.37 o 
  -6   7   1      740.24      641.14     30.44 o 
  -5   7   1      558.43      560.55     58.04 o 
  -4   7   1        3.75        9.00     11.10 o 
  -3   7   1     1398.03     1351.20     62.30 o 
  -2   7   1     1052.09     1096.85     25.88 o 
  -1   7   1       25.96       24.62      8.05 o 
   0   7   1     2929.04     2813.17     56.73 o 
   1   7   1     3606.17     3643.22     53.67 o 
   2   7   1       36.01       26.87      8.66 o 
   3   7   1      688.35      679.25     22.82 o 
   4   7   1     1831.67     1778.49     70.34 o 
   5   7   1      924.45      922.99     28.39 o 
   6   7   1       34.11       28.90     12.23 o 
   7   7   1      436.61      445.04     22.66 o 
   8   7   1      114.60      147.96     17.76 o 
   9   7   1       99.49      110.55     25.44 o 
  10   7   1       27.33       36.67     17.26 o 
  11   7   1       59.80       81.20     18.67 o 
 -10   8   1       47.64       42.76     17.46 o 
  -9   8   1      428.83      470.40     26.17 o 
  -8   8   1      131.73      119.76     22.47 o 
  -7   8   1      247.60      262.26     20.67 o 
  -6   8   1      770.20      702.77     27.19 o 
  -5   8   1       44.26       62.91     15.75 o 
  -4   8   1       41.48       39.63     24.92 o 
  -3   8   1     2452.11     2466.33     67.22 o 
  -2   8   1       87.10      110.30     14.82 o 
  -1   8   1      208.10      217.37     13.77 o 
   0   8   1      287.03      279.64     15.34 o 
   1   8   1        5.45        9.62      8.19 o 
   2   8   1       76.83       70.38     11.85 o 
   3   8   1      390.72      441.41     20.32 o 
   4   8   1        2.00       -9.76     10.70 o 
   5   8   1       52.92       26.36     15.80 o 
   6   8   1        0.29       -5.48     13.49 o 
   7   8   1      488.08      413.84     23.31 o 
   8   8   1       18.17       15.46     14.75 o 
   9   8   1        9.94        4.91     16.10 o 
  -8   9   1       31.91       15.78     20.73 o 
  -7   9   1       62.76       48.44     22.87 o 
  -6   9   1        5.54       -0.16     19.33 o 
  -5   9   1      124.02      117.62     20.40 o 
  -4   9   1       27.80       25.58     24.92 o 
  -3   9   1       28.18        7.21     22.95 o 
  -2   9   1     1002.63     1093.87     54.43 o 
  -1   9   1        2.39       22.95     20.33 o 
   0   9   1      270.44      281.34     28.20 o 
   1   9   1      774.93      773.79     31.52 o 
   2   9   1      296.09      347.51     23.64 o 
   3   9   1       71.44       72.44     13.60 o 
   4   9   1      104.72       93.09     15.84 o 
   5   9   1      353.37      376.11     32.23 o 
   6   9   1      615.66      614.22     27.72 o 
   7   9   1       25.26       16.07     15.32 o 
  -5  10   1      111.41      157.38     25.66 o 
  -4  10   1       90.61       83.45     22.02 o 
  -3  10   1      460.67      408.59     37.05 o 
  -2  10   1        2.78      -10.42     15.68 o 
   2  10   1       32.45       18.35     17.08 o 
   3  10   1       30.17       30.36     19.46 o 
   4  10   1       35.28       23.49     20.34 o 
 -14   0   2       87.75       91.01     22.13 o 
 -12   0   2     1085.32     1124.85     31.11 o 
 -10   0   2       98.30      128.60      9.63 o 
  -8   0   2       53.44       67.25      6.16 o 
  -6   0   2     8246.98     8272.53     92.83 o 
  -4   0   2     1017.62      940.84     16.19 o 
  -2   0   2    11367.57    11194.23    156.11 o 
   0   0   2      756.14      783.04     15.22 o 
   2   0   2     4164.47     4237.41     99.48 o 
   4   0   2    14483.39    15230.61    214.77 o 
   6   0   2      585.74      675.00     28.33 o 
   8   0   2     2927.75     2993.51     65.15 o 
  10   0   2     2753.67     2675.52     51.74 o 
  12   0   2        5.25       17.82     12.77 o 
  14   0   2      316.54      304.36     30.17 o 
 -15   1   2        6.35       -7.66     14.86 o 
 -14   1   2        2.93        4.13     12.74 o 
 -13   1   2       53.70       55.49     10.24 o 
 -12   1   2      150.06      140.59     12.06 o 
 -11   1   2     2994.45     2875.81     42.27 o 
 -10   1   2      404.29      408.50     10.51 o 
  -9   1   2      147.16      135.31      5.96 o 
  -8   1   2       44.39       39.52      4.23 o 
  -7   1   2     1914.14     1863.83     19.38 o 
  -6   1   2     1035.37     1062.44     13.58 o 
  -5   1   2     9322.40     8883.29     77.83 o 
  -4   1   2     1306.26     1309.82     13.49 o 
  -3   1   2    10672.86    10861.23    137.92 o 
  -2   1   2       17.26       15.66      1.40 o 
  -1   1   2      145.90      168.42      4.03 o 
   0   1   2      667.53      699.21     11.62 o 
   1   1   2    15780.92    14849.96    245.81 o 
   2   1   2     7978.31     8122.39     81.35 o 
   3   1   2     9232.91     9642.99    110.16 o 
   4   1   2     1165.51     1249.36     14.59 o 
   5   1   2     1275.03     1392.15     15.64 o 
   6   1   2       12.61       34.76      4.36 o 
   7   1   2     3608.96     3644.20     40.61 o 
   8   1   2      283.28      260.49      8.80 o 
   9   1   2       71.28       77.17      8.11 o 
  10   1   2        5.59        9.13      6.02 o 
  11   1   2        0.98       -6.58      6.58 o 
  12   1   2      251.02      235.18     11.49 o 
  13   1   2        6.89       25.53     11.55 o 
  14   1   2        0.06      -11.48     13.84 o 
 -15   2   2        0.44        1.69     14.02 o 
 -14   2   2      106.56      125.95     14.86 o 
 -13   2   2      225.23      221.12     13.00 o 
 -12   2   2     1028.67     1030.46     23.63 o 
 -11   2   2        5.16       -5.73      6.79 o 
 -10   2   2       48.11       42.06      6.68 o 
  -9   2   2        4.79       11.27      5.49 o 
  -8   2   2      574.32      535.18     10.27 o 
  -7   2   2       58.63       45.65      4.31 o 
  -6   2   2      819.98      768.51     11.09 o 
  -5   2   2       89.05      110.91      8.36 o 
  -4   2   2      442.35      450.78      8.58 o 
  -3   2   2      725.56      744.00     15.39 o 
  -2   2   2    23656.19    21215.47    422.55 o 
  -1   2   2    16435.05    16643.12    395.80 o 
   0   2   2     3584.09     3818.20     48.93 o 
   1   2   2     2077.58     2129.00     25.99 o 
   2   2   2      323.48      312.18      5.41 o 
   3   2   2      409.95      316.63      8.12 o 
   4   2   2     2529.10     2437.85     26.07 o 
   5   2   2     1078.94     1167.65     14.25 o 
   6   2   2      154.95      182.92      7.31 o 
   7   2   2     1426.36     1496.38     20.30 o 
   8   2   2      918.87      932.49     16.13 o 
   9   2   2     1436.68     1333.94     29.45 o 
  10   2   2      895.64      904.09     19.14 o 
  11   2   2      207.42      206.25     12.88 o 
  12   2   2       60.13       55.14     11.56 o 
  13   2   2       11.99       -1.79     11.53 o 
  14   2   2       66.45       66.90     14.24 o 
 -14   3   2      102.84      121.99     13.53 o 
 -13   3   2      127.84      156.85     13.14 o 
 -12   3   2      460.65      468.13     15.13 o 
 -11   3   2      174.31      193.83     10.99 o 
 -10   3   2      331.98      318.75     11.81 o 
  -9   3   2     1625.24     1558.95     23.81 o 
  -8   3   2     1031.94     1042.15     18.95 o 
  -7   3   2      462.54      487.62     16.29 o 
  -6   3   2     3932.15     3796.70     54.80 o 
  -5   3   2     8560.69     8996.26    113.85 o 
  -4   3   2     6211.29     6068.43     92.00 o 
  -3   3   2     1517.20     1472.09     37.53 o 
  -2   3   2      134.63      196.00      5.56 o 
  -1   3   2     2483.78     2662.32     35.79 o 
   0   3   2    14309.49    14843.79    274.85 o 
   1   3   2      709.39      770.03     16.02 o 
   2   3   2     5156.99     4719.63     62.69 o 
   3   3   2     1185.20     1302.86     18.99 o 
   4   3   2     4278.38     4485.66     58.98 o 
   5   3   2      303.30      332.32      7.70 o 
   6   3   2       90.12       78.45      7.56 o 
   7   3   2       11.75       25.85      5.49 o 
   8   3   2     2030.57     1923.56     25.31 o 
   9   3   2      542.63      554.62     16.13 o 
  10   3   2      385.20      358.11     15.59 o 
  11   3   2        0.89       -0.31      8.59 o 
  12   3   2      294.80      261.80     15.07 o 
  13   3   2        1.45        6.75     12.89 o 
  14   3   2        3.61       29.00     13.66 o 
 -14   4   2       53.02       62.89     15.29 o 
 -13   4   2      241.07      277.12     15.82 o 
 -12   4   2        8.11      -10.08     10.08 o 
 -11   4   2       25.42        4.00      9.18 o 
 -10   4   2      383.57      399.37     15.00 o 
  -9   4   2       10.94       10.81      7.77 o 
  -8   4   2      135.12      137.22      9.97 o 
  -7   4   2      563.23      532.23     15.48 o 
  -6   4   2      372.56      395.15     17.04 o 
  -5   4   2      154.30      144.83      9.71 o 
  -4   4   2       55.27       48.26      3.03 o 
  -3   4   2        0.81        1.04      5.35 o 
  -2   4   2      210.59      243.58      8.78 o 
  -1   4   2      934.47      988.10     19.12 o 
   0   4   2      285.60      272.64      9.19 o 
   1   4   2     1077.54     1134.26     19.80 o 
   2   4   2      186.00      202.41      7.84 o 
   3   4   2     3862.17     3821.67     53.55 o 
   4   4   2      135.78      131.71      9.27 o 
   5   4   2     2222.13     2168.04     27.60 o 
   6   4   2        3.56       -2.75      4.88 o 
   7   4   2      542.98      550.37     15.12 o 
   8   4   2        8.65       10.03      5.47 o 
   9   4   2     1494.64     1475.64     23.56 o 
  10   4   2      195.26      204.40     13.62 o 
  11   4   2       72.82       95.32     10.54 o 
  12   4   2      173.31      166.37     15.17 o 
  13   4   2       27.95       30.84     12.97 o 
 -13   5   2        3.79      -11.47     11.47 o 
 -12   5   2      153.96      136.56     16.41 o 
 -11   5   2      141.64      122.28     12.27 o 
 -10   5   2      608.25      600.47     21.24 o 
  -9   5   2      106.70      103.27     11.58 o 
  -8   5   2       16.09       24.07      9.62 o 
  -7   5   2      977.93      926.47     31.91 o 
  -6   5   2     3688.40     3653.98     78.11 o 
  -5   5   2       77.93      114.28     13.77 o 
  -4   5   2     4258.61     4337.07     58.04 o 
  -3   5   2      304.25      328.61     16.24 o 
  -2   5   2     4192.60     4356.05     68.20 o 
  -1   5   2       37.02       28.13      5.42 o 
   0   5   2     4150.50     4059.91     63.60 o 
   1   5   2     1491.18     1492.19     25.37 o 
   2   5   2     3534.94     3564.83     51.10 o 
   3   5   2      263.24      238.84     12.49 o 
   4   5   2      582.32      590.27     22.64 o 
   5   5   2      143.93      148.12      9.26 o 
   6   5   2      206.73      212.09     14.86 o 
   7   5   2      606.10      573.49     18.47 o 
   8   5   2      232.99      237.28     23.29 o 
   9   5   2      208.30      222.02     12.61 o 
  10   5   2       16.11        1.38     11.04 o 
  11   5   2      133.82      141.80     17.84 o 
  12   5   2        1.06       -1.03     15.99 o 
 -12   6   2      294.09      303.97     36.55 o 
 -11   6   2      137.85      157.72     18.93 o 
 -10   6   2       40.10       49.89     17.79 o 
  -9   6   2       51.52       62.32     16.08 o 
  -8   6   2        1.47      -12.75     12.75 o 
  -7   6   2      283.74      255.46     19.98 o 
  -6   6   2      165.27      172.63     16.46 o 
  -5   6   2        0.35        3.10     10.83 o 
  -4   6   2        0.06       -8.72      9.14 o 
  -3   6   2        0.54       16.60     16.44 o 
  -2   6   2      420.24      385.23     17.53 o 
  -1   6   2     1310.12     1346.22     41.15 o 
   0   6   2     1546.61     1524.74     26.05 o 
   1   6   2      392.23      393.21     13.26 o 
   2   6   2      783.73      826.86     31.52 o 
   3   6   2     1322.29     1340.61     25.71 o 
   4   6   2      662.54      636.72     17.48 o 
   5   6   2     1012.19     1060.52     29.52 o 
   6   6   2      210.17      187.38     15.38 o 
   7   6   2      687.00      664.00     34.55 o 
   8   6   2      867.95      833.30     54.62 o 
   9   6   2      393.25      367.22     23.43 o 
  10   6   2      754.14      714.92     30.78 o 
  11   6   2       16.70       42.81     21.06 o 
  12   6   2      261.50      264.42     32.74 o 
 -11   7   2      377.69      348.29     24.30 o 
 -10   7   2       27.21       22.31     14.94 o 
  -9   7   2      159.57      154.67     17.26 o 
  -8   7   2      424.31      427.80     29.58 o 
  -7   7   2       85.55      100.76     17.93 o 
  -6   7   2      270.79      228.16     20.26 o 
  -5   7   2      816.69      849.31     31.44 o 
  -4   7   2      621.57      610.88     26.30 o 
  -3   7   2      125.41      151.64     15.11 o 
  -2   7   2     1449.31     1434.26     25.86 o 
  -1   7   2        8.17       15.30      7.57 o 
   0   7   2     2983.07     2943.64     40.42 o 
   1   7   2     3058.44     3113.54     64.97 o 
   2   7   2      102.35      106.84      9.81 o 
   3   7   2      338.90      355.93     17.15 o 
   4   7   2     1026.80      986.77     28.52 o 
   5   7   2      108.58      112.60     14.09 o 
   6   7   2      227.08      234.18     17.65 o 
   7   7   2       75.38       75.26     15.25 o 
   8   7   2        5.48       15.72     14.63 o 
   9   7   2       46.45       48.52     17.65 o 
  10   7   2        8.82        7.45     17.52 o 
 -10   8   2        1.01        9.11     17.12 o 
  -9   8   2      102.52       97.22     17.95 o 
  -8   8   2       26.83       -3.93     13.16 o 
  -7   8   2      128.81       99.64     19.33 o 
  -6   8   2      285.00      308.85     23.72 o 
  -5   8   2      134.08      140.08     17.35 o 
  -4   8   2        3.54        5.78     12.59 o 
  -3   8   2      117.50      112.80     23.61 o 
  -2   8   2      286.61      280.03     28.20 o 
  -1   8   2      578.53      544.63     20.62 o 
   0   8   2      227.02      235.98     12.89 o 
   1   8   2      119.40      118.58     10.56 o 
   2   8   2      739.83      710.78     24.60 o 
   3   8   2       88.32       83.06     13.33 o 
   4   8   2      737.78      744.86     27.10 o 
   5   8   2        6.73       -1.41     18.68 o 
   6   8   2      120.61       84.06     16.37 o 
   7   8   2      254.93      264.45     25.00 o 
   8   8   2      223.84      221.75     20.76 o 
   9   8   2        2.37       -4.82     16.69 o 
  -8   9   2      224.45      232.96     29.12 o 
  -7   9   2      122.49       99.05     23.85 o 
  -6   9   2        1.71       30.17     28.86 o 
  -5   9   2      564.35      587.60     46.56 o 
  -4   9   2       27.53       40.00     23.61 o 
  -3   9   2      600.80      672.85     46.56 o 
  -2   9   2      327.28      320.03     33.45 o 
  -1   9   2      615.25      694.49     43.94 o 
   0   9   2       66.02       28.20     20.33 o 
   1   9   2      844.18      907.39     28.87 o 
   2   9   2       24.46       24.70     12.49 o 
   3   9   2      392.01      391.62     21.69 o 
   4   9   2      664.68      624.51     26.49 o 
   5   9   2      119.84      126.84     17.95 o 
   6   9   2       42.00       56.90     17.19 o 
   7   9   2       66.97       57.87     17.41 o 
  -5  10   2        6.12       21.97     25.90 o 
  -4  10   2       16.59        5.25     28.20 o 
  -3  10   2      118.60      130.50     30.82 o 
  -2  10   2        0.28       12.46     24.92 o 
   2  10   2      196.11      158.70     31.48 o 
   3  10   2       56.69       54.85     39.68 o 
   4  10   2       82.36       84.60     22.49 o 
 -15   0   3       70.30       73.30     24.59 o 
 -13   0   3        7.81       24.46     16.88 o 
 -11   0   3       77.44       73.19      9.73 o 
  -9   0   3        8.30        1.37      5.40 o 
  -7   0   3      262.69      210.26      8.27 o 
  -5   0   3    16404.41    16749.80    202.21 o 
  -3   0   3      737.36      805.21     12.55 o 
  -1   0   3     5665.14     5943.48    113.88 o 
   1   0   3    88315.61    64353.66    773.83 o 
   3   0   3     3986.95     4233.86     95.07 o 
   5   0   3    20551.34    21576.22    303.68 o 
   7   0   3     1817.25     1705.79     33.81 o 
   9   0   3      299.51      338.87     16.51 o 
  11   0   3        2.24        0.86     12.26 o 
  13   0   3      390.29      393.16     56.73 o 
 -15   1   3        0.33      -13.20     13.20 o 
 -14   1   3      285.34      320.98     28.58 o 
 -13   1   3        1.76       -6.30      8.54 o 
 -12   1   3       72.05       85.72     13.39 o 
 -11   1   3       11.35       10.22      6.78 o 
 -10   1   3     1428.30     1364.98     17.59 o 
  -9   1   3      810.18      741.22     11.72 o 
  -8   1   3     6359.34     6215.99     57.70 o 
  -7   1   3     1389.67     1374.63     17.82 o 
  -6   1   3     4099.74     4286.23     37.39 o 
  -5   1   3      377.87      419.55      6.64 o 
  -4   1   3     2056.29     2024.80     20.64 o 
  -3   1   3      291.85      292.01      5.44 o 
  -2   1   3    11120.11    11269.13    161.35 o 
  -1   1   3     1414.96     1393.51     16.61 o 
   0   1   3     3658.02     3840.23     48.37 o 
   1   1   3     1649.92     1711.81     20.69 o 
   2   1   3      338.73      305.95      6.49 o 
   3   1   3      319.14      367.29      6.69 o 
   4   1   3     2218.95     2371.72     23.59 o 
   5   1   3     1375.08     1595.03     17.77 o 
   6   1   3       16.08       12.51      3.86 o 
   7   1   3      947.52      991.50     15.94 o 
   8   1   3     3327.99     3243.02     36.19 o 
   9   1   3      108.79       98.87      7.08 o 
  10   1   3       38.69       35.06      6.78 o 
  11   1   3      196.27      171.95     11.96 o 
  12   1   3        2.20        3.00      8.02 o 
  13   1   3       21.16       10.49     11.82 o 
  14   1   3      115.49      150.92     17.60 o 
 -15   2   3        1.51       -2.00     13.90 o 
 -14   2   3       10.17       -2.68      9.81 o 
 -13   2   3       58.19       63.73     12.76 o 
 -12   2   3       30.50       27.21      8.20 o 
 -11   2   3       42.81       42.57      7.46 o 
 -10   2   3      361.31      341.30     10.63 o 
  -9   2   3       21.71       25.86      5.76 o 
  -8   2   3      324.59      304.81      8.61 o 
  -7   2   3      389.74      389.44      8.53 o 
  -6   2   3     2896.47     2851.14     31.86 o 
  -5   2   3     2397.19     2523.21     32.61 o 
  -4   2   3     3743.25     3983.93     45.90 o 
  -3   2   3       40.40       37.03      4.28 o 
  -2   2   3    32839.75    28115.12    400.82 o 
  -1   2   3    40767.63    34089.30    671.59 o 
   0   2   3     2138.52     2022.49     32.30 o 
   1   2   3    16640.30    16423.86    308.40 o 
   2   2   3     4876.05     5028.03     48.26 o 
   3   2   3     2116.28     2255.99     23.99 o 
   4   2   3       22.54       16.78      3.22 o 
   5   2   3      811.41      750.32     14.08 o 
   6   2   3     2377.63     2446.44     28.17 o 
   7   2   3     2404.46     2432.93     29.09 o 
   8   2   3        3.97       12.29      5.86 o 
   9   2   3      178.09      157.46      8.92 o 
  10   2   3        3.17       -3.40      7.53 o 
  11   2   3       55.51       53.01     10.50 o 
  12   2   3       23.04       29.66     11.48 o 
  13   2   3      211.96      196.99     15.76 o 
  14   2   3       28.40       37.81     14.34 o 
 -14   3   3        2.00       12.41     14.63 o 
 -13   3   3      871.34      874.89     32.85 o 
 -12   3   3       55.30       76.79      9.73 o 
 -11   3   3      107.29      118.67      9.42 o 
 -10   3   3      111.41      122.29      8.90 o 
  -9   3   3      878.61      869.84     18.34 o 
  -8   3   3      173.42      158.57      8.53 o 
  -7   3   3     5991.56     5913.66     62.63 o 
  -6   3   3     2429.42     2522.67     32.54 o 
  -5   3   3      248.08      190.45      7.58 o 
  -4   3   3      416.82      455.27     16.04 o 
  -3   3   3     8489.69     9049.05    131.35 o 
  -2   3   3     4164.22     4471.84     71.64 o 
  -1   3   3      899.70      823.20     13.45 o 
   0   3   3       27.59       33.55      3.01 o 
   1   3   3     1462.31     1612.68     29.53 o 
   2   3   3      205.54      185.83      7.27 o 
   3   3   3      129.35      153.04      5.72 o 
   4   3   3      404.40      449.38      7.03 o 
   5   3   3       59.13       65.43      4.58 o 
   6   3   3      124.71      134.15      6.41 o 
   7   3   3     1148.15     1151.45     19.20 o 
   8   3   3      189.82      180.04      9.23 o 
   9   3   3      107.60      120.84      9.90 o 
  10   3   3       11.10        3.93      8.54 o 
  11   3   3       46.78       42.93     11.55 o 
  12   3   3       10.93       24.33     12.02 o 
  13   3   3       17.43        6.39     13.27 o 
 -14   4   3       10.40        8.82     12.78 o 
 -13   4   3       63.52       54.08     11.83 o 
 -12   4   3       39.72       37.53     10.35 o 
 -11   4   3      313.59      333.45     14.98 o 
 -10   4   3      253.11      252.03     12.48 o 
  -9   4   3      125.47      119.22     10.51 o 
  -8   4   3     1779.29     1697.70     30.54 o 
  -7   4   3       85.86      104.56      8.54 o 
  -6   4   3     2600.57     2647.52     39.86 o 
  -5   4   3      869.24      910.42     27.10 o 
  -4   4   3     6063.50     6007.38    113.34 o 
  -3   4   3    11864.45    13036.02    171.23 o 
  -2   4   3     2752.23     2810.98     38.69 o 
  -1   4   3      230.56      324.77     11.17 o 
   0   4   3     6353.06     5961.30     77.03 o 
   1   4   3      457.34      514.59     25.15 o 
   2   4   3      488.91      441.63     12.18 o 
   3   4   3     1322.47     1396.75     43.16 o 
   4   4   3     3661.50     3775.63     42.93 o 
   5   4   3      148.87      174.03      7.14 o 
   6   4   3     3775.82     3794.02     48.40 o 
   7   4   3       38.05       35.75      6.33 o 
   8   4   3      442.97      447.35     13.30 o 
   9   4   3        5.32       -1.66      7.34 o 
  10   4   3       23.78       33.61      8.72 o 
  11   4   3       58.24       50.35     12.25 o 
  12   4   3       33.80       39.94     12.33 o 
  13   4   3        0.77      -13.85     13.85 o 
 -13   5   3      274.86      276.99     19.50 o 
 -12   5   3       64.76       57.74     11.90 o 
 -11   5   3      113.28      105.08     11.43 o 
 -10   5   3      164.35      194.82     14.12 o 
  -9   5   3     2337.91     2358.14     48.18 o 
  -8   5   3     1276.00     1230.43     39.07 o 
  -7   5   3      398.11      380.97     21.00 o 
  -6   5   3        0.47       -7.27     10.16 o 
  -5   5   3      123.42      109.61     12.03 o 
  -4   5   3      731.77      745.16     23.07 o 
  -3   5   3     1003.14      991.47     17.50 o 
  -2   5   3       88.57      125.86      6.43 o 
  -1   5   3      934.16      947.61     17.54 o 
   0   5   3       21.74       20.97      4.79 o 
   1   5   3        2.32       -3.75      4.87 o 
   2   5   3      402.45      433.64     17.23 o 
   3   5   3        0.59       -0.60      5.52 o 
   4   5   3       21.35       25.50      6.91 o 
   5   5   3       21.11       22.23      7.26 o 
   6   5   3       14.07        7.35      7.24 o 
   7   5   3      439.99      431.56     16.15 o 
   8   5   3      136.83      148.31     15.50 o 
   9   5   3      554.51      582.36     21.71 o 
  10   5   3       90.24       67.47     15.46 o 
  11   5   3       22.87       12.55     14.93 o 
  12   5   3        8.92      -16.77     16.77 o 
 -12   6   3        5.28       -8.51     18.08 o 
 -11   6   3        7.38        6.45     14.76 o 
 -10   6   3      199.02      204.23     19.08 o 
  -9   6   3      519.35      501.79     27.91 o 
  -8   6   3      249.94      239.23     20.54 o 
  -7   6   3      324.44      332.52     21.06 o 
  -6   6   3      917.73      923.99     90.17 o 
  -5   6   3      940.67      902.06     30.51 o 
  -4   6   3      277.95      283.20     17.16 o 
  -3   6   3      192.96      221.50     37.68 o 
  -2   6   3      670.74      628.19     14.67 o 
  -1   6   3      489.72      479.84     13.12 o 
   0   6   3     2125.92     2137.69     41.65 o 
   1   6   3     1806.80     1702.08     33.21 o 
   2   6   3     1546.35     1561.09     30.48 o 
   3   6   3       66.17       63.59      8.12 o 
   4   6   3      356.27      365.93     15.62 o 
   5   6   3        5.67       12.29     10.18 o 
   6   6   3     1550.23     1586.54     38.87 o 
   7   6   3      979.76      970.96     52.03 o 
   8   6   3      207.72      213.72     18.55 o 
   9   6   3      602.77      617.94     47.19 o 
  10   6   3      538.26      515.86     40.28 o 
  11   6   3      316.51      302.63     23.89 o 
 -11   7   3      171.81      193.64     20.09 o 
 -10   7   3        4.16       -4.20     13.20 o 
  -9   7   3      339.72      305.08     20.74 o 
  -8   7   3      852.23      875.15     35.83 o 
  -7   7   3        9.64       13.84     14.00 o 
  -6   7   3      520.63      540.26     27.25 o 
  -5   7   3      200.69      195.08     17.46 o 
  -4   7   3      170.59      160.64     15.59 o 
  -3   7   3      204.98      174.88     16.39 o 
  -2   7   3      637.36      653.25     19.12 o 
  -1   7   3       44.75       63.39      9.37 o 
   0   7   3        4.99       -0.70      6.93 o 
   1   7   3      247.06      267.38     12.33 o 
   2   7   3      573.58      558.76     19.03 o 
   3   7   3      320.10      323.53     13.93 o 
   4   7   3      162.63      134.31     14.00 o 
   5   7   3      981.70      964.67     30.49 o 
   6   7   3       37.01       20.75     22.36 o 
   7   7   3      256.46      240.93     29.46 o 
   8   7   3      157.65      158.49     18.25 o 
   9   7   3        8.33       27.46     16.25 o 
  10   7   3       64.91       68.23     19.75 o 
 -10   8   3      234.73      241.70     31.77 o 
  -9   8   3       10.98        6.36     13.97 o 
  -8   8   3       18.27       23.75     17.46 o 
  -7   8   3      536.71      532.87     29.31 o 
  -6   8   3       43.53       37.38     23.61 o 
  -5   8   3      755.01      788.93     51.15 o 
  -4   8   3      263.28      254.45     30.82 o 
  -3   8   3        8.96       22.95     22.30 o 
  -2   8   3       78.25       78.04     22.30 o 
  -1   8   3     1282.46     1298.48     56.40 o 
   0   8   3       17.41        3.93      8.67 o 
   1   8   3      592.48      669.32     19.90 o 
   2   8   3      583.61      540.08     21.96 o 
   3   8   3      342.72      323.83     19.06 o 
   4   8   3      240.16      242.77     17.84 o 
   5   8   3      169.17      192.76     18.54 o 
   6   8   3       16.84       18.08     14.25 o 
   7   8   3      649.87      688.03     66.29 o 
   8   8   3       77.80       67.35     17.28 o 
   9   8   3       11.82       20.95     18.07 o 
  -8   9   3      234.45      260.75     28.20 o 
  -7   9   3        9.81       31.48     27.54 o 
  -6   9   3      234.45      265.60     38.04 o 
  -5   9   3      159.92      182.97     34.10 o 
  -4   9   3       72.53       43.94     26.89 o 
  -3   9   3        7.85       -9.18     20.33 o 
  -2   9   3      209.83      261.66     33.45 o 
  -1   9   3      153.67      134.44     34.76 o 
   0   9   3       59.35       60.02     16.46 o 
   1   9   3      262.19      274.39     17.62 o 
   2   9   3        1.67      -10.96     15.50 o 
   3   9   3        1.71        9.54     13.48 o 
   4   9   3      170.60      166.63     18.42 o 
   5   9   3       15.13      -10.91     14.91 o 
   6   9   3        1.80       25.56     16.50 o 
   7   9   3      164.20      184.76     28.40 o 
  -5  10   3      281.55      333.80     40.66 o 
  -4  10   3       58.88       77.38     30.82 o 
  -3  10   3      345.48      342.33     38.69 o 
  -2  10   3       38.41       41.32     26.23 o 
   3  10   3      299.10      298.06     26.66 o 
   4  10   3        1.55        0.59     19.70 o 
 -14   0   4      348.80      312.20     26.42 o 
 -12   0   4      496.77      454.51     30.17 o 
 -10   0   4     2609.29     2437.89     38.74 o 
  -8   0   4     7559.54     7701.76     98.76 o 
  -6   0   4      910.39      869.31     16.15 o 
  -4   0   4    10570.31    10229.76    124.40 o 
  -2   0   4    11001.98    11104.47    133.56 o 
   0   0   4     2428.23     2517.76     37.38 o 
   2   0   4     4677.44     5447.00    124.74 o 
   4   0   4    21816.82    22500.82    315.51 o 
   6   0   4     3981.55     3854.80     62.82 o 
   8   0   4     1837.95     1872.25     39.43 o 
  10   0   4       96.90      118.21     21.52 o 
  12   0   4      564.22      529.55     20.54 o 
  14   0   4       13.81       14.50     14.70 o 
 -15   1   4       14.33       28.79     14.41 o 
 -14   1   4        6.88       18.87     13.40 o 
 -13   1   4        2.54       -2.42      9.57 o 
 -12   1   4      264.40      249.97     10.84 o 
 -11   1   4      231.45      245.84      9.82 o 
 -10   1   4      221.78      219.10      8.03 o 
  -9   1   4       56.23       70.44      5.22 o 
  -8   1   4      171.07      172.54      6.82 o 
  -7   1   4     1184.87     1221.15     14.82 o 
  -6   1   4       29.42       57.24      3.43 o 
  -5   1   4      168.86      176.46      4.62 o 
  -4   1   4      100.67      103.83      3.17 o 
  -3   1   4      953.07      992.03     10.47 o 
  -2   1   4     2695.02     2819.38     28.06 o 
  -1   1   4    13788.47    13411.94    180.61 o 
   0   1   4     2334.47     2492.16     38.25 o 
   1   1   4       65.57       76.79      5.09 o 
   2   1   4      416.53      515.39     10.74 o 
   3   1   4     4072.74     3940.30     38.78 o 
   4   1   4     2512.44     2576.73     27.27 o 
   5   1   4     3131.30     3104.58     33.69 o 
   6   1   4        4.45        4.14      4.12 o 
   7   1   4      852.19      882.78     14.39 o 
   8   1   4       52.54       62.97      6.13 o 
   9   1   4      435.64      432.45     11.60 o 
  10   1   4      470.10      435.55     13.35 o 
  11   1   4     1220.90     1165.17     21.23 o 
  12   1   4       29.34       35.67     11.47 o 
  13   1   4       37.24       29.89     14.99 o 
  14   1   4       19.51       27.79     13.66 o 
 -15   2   4       61.77       61.28     14.88 o 
 -14   2   4      263.81      247.58     13.58 o 
 -13   2   4       21.46        9.52      8.19 o 
 -12   2   4       82.85       93.09      8.66 o 
 -11   2   4      722.03      700.12     15.24 o 
 -10   2   4     2248.58     2248.42     28.47 o 
  -9   2   4     1402.75     1354.93     21.08 o 
  -8   2   4     3478.19     3539.49     37.56 o 
  -7   2   4      598.30      582.41      9.79 o 
  -6   2   4      683.25      654.14     10.01 o 
  -5   2   4     1199.20     1199.09     15.80 o 
  -4   2   4     4317.49     4436.51     45.88 o 
  -3   2   4     5048.93     4912.86     72.91 o 
  -2   2   4      894.75      818.60     21.99 o 
  -1   2   4     1642.33     1703.77     23.35 o 
   0   2   4     1097.57     1261.30     27.59 o 
   1   2   4       68.31       81.94      4.43 o 
   2   2   4     4520.94     4526.24     48.08 o 
   3   2   4     2203.55     2206.19     26.08 o 
   4   2   4     5168.69     5347.44     63.20 o 
   5   2   4       19.70       22.60      4.23 o 
   6   2   4        2.85        3.80      4.39 o 
   7   2   4      217.77      235.14      9.87 o 
   8   2   4        1.36       -6.18      6.18 o 
   9   2   4      344.53      358.49     12.35 o 
  10   2   4        0.33       -2.68      7.97 o 
  11   2   4        2.66        4.53      9.65 o 
  12   2   4      231.79      215.19     15.05 o 
  13   2   4       63.72       59.20     13.34 o 
 -15   3   4      149.71      154.77     33.45 o 
 -14   3   4      213.21      237.86     20.01 o 
 -13   3   4      127.10      124.73     11.19 o 
 -12   3   4      860.86      828.71     19.28 o 
 -11   3   4      346.45      355.11     16.13 o 
 -10   3   4      748.88      767.66     24.96 o 
  -9   3   4      611.90      603.56     28.16 o 
  -8   3   4     2584.47     2475.66     30.70 o 
  -7   3   4       55.81       61.30      5.08 o 
  -6   3   4      103.66      129.08      6.09 o 
  -5   3   4      407.41      439.33     11.53 o 
  -4   3   4      403.38      469.30     16.62 o 
  -3   3   4      554.08      631.52     15.00 o 
  -2   3   4    13125.01    13364.58    191.30 o 
  -1   3   4      394.21      376.54     15.15 o 
   0   3   4      180.89      138.42      6.60 o 
   1   3   4     2106.70     2144.89     36.34 o 
   2   3   4     2091.67     2263.26     26.36 o 
   3   3   4     2089.25     2216.71     26.53 o 
   4   3   4     1035.88      911.02     12.86 o 
   5   3   4     1546.98     1442.94     20.36 o 
   6   3   4      423.67      373.62     11.56 o 
   7   3   4      926.98      936.68     17.49 o 
   8   3   4      671.87      619.25     30.28 o 
   9   3   4      421.88      404.90     15.84 o 
  10   3   4      177.78      189.83     13.29 o 
  11   3   4       37.40       48.85     11.74 o 
  12   3   4      411.92      393.47     23.76 o 
  13   3   4       22.38       13.54     16.30 o 
 -14   4   4       67.89       71.99     13.28 o 
 -13   4   4       28.98       33.83     11.51 o 
 -12   4   4      413.77      416.98     20.45 o 
 -11   4   4      837.58      805.53     21.35 o 
 -10   4   4       84.43       77.57     10.22 o 
  -9   4   4     1176.38     1150.22     25.39 o 
  -8   4   4      314.21      290.65     12.58 o 
  -7   4   4     1062.39     1042.00     21.41 o 
  -6   4   4      104.61      123.27     17.71 o 
  -5   4   4     4498.30     4551.59     89.44 o 
  -4   4   4     1600.22     1778.42     40.48 o 
  -3   4   4    13903.15    13664.94    233.42 o 
  -2   4   4     5131.92     5489.92     71.18 o 
  -1   4   4     1578.30     1513.54     25.18 o 
   0   4   4     4361.80     4484.54     59.19 o 
   1   4   4     1759.90     1898.91     24.46 o 
   2   4   4      508.80      510.11     20.54 o 
   3   4   4       13.04       11.12      4.64 o 
   4   4   4      204.01      238.54      7.67 o 
   5   4   4        1.69        2.79      4.79 o 
   6   4   4      232.86      241.85      8.95 o 
   7   4   4       15.06       15.61      5.37 o 
   8   4   4      127.83      137.04      9.19 o 
   9   4   4      819.71      782.84     18.89 o 
  10   4   4      708.96      652.37     20.93 o 
  11   4   4        7.53        7.04     14.57 o 
  12   4   4        0.31       -8.81     13.16 o 
  13   4   4       45.99       66.24     30.82 o 
 -13   5   4        2.60        1.29     11.74 o 
 -12   5   4      226.89      239.42     14.98 o 
 -11   5   4        1.41       13.67     10.67 o 
 -10   5   4       73.15       82.12     15.65 o 
  -9   5   4        2.77      -10.34     10.34 o 
  -8   5   4      160.11      132.91     15.95 o 
  -7   5   4      101.94      102.22     13.82 o 
  -6   5   4       17.38        6.83      9.43 o 
  -5   5   4      683.14      717.00     25.19 o 
  -4   5   4        4.42        7.69      8.13 o 
  -3   5   4      467.75      505.80     18.93 o 
  -2   5   4     6366.94     6402.02     83.38 o 
  -1   5   4     1225.86     1193.28     20.33 o 
   0   5   4      803.26      747.45     15.06 o 
   1   5   4      349.77      341.15     10.07 o 
   2   5   4     1463.21     1383.20     25.58 o 
   3   5   4      114.88      101.72      9.01 o 
   4   5   4     2665.77     2586.19     41.73 o 
   5   5   4      206.41      203.79     16.00 o 
   6   5   4      828.44      821.25     27.00 o 
   7   5   4      823.32      757.82     26.96 o 
   8   5   4        7.47        0.83     12.10 o 
   9   5   4      219.28      257.27     19.86 o 
  10   5   4      743.88      735.53     30.64 o 
  11   5   4      284.77      251.09     33.21 o 
  12   5   4       83.17       95.44     24.18 o 
 -12   6   4        6.05        9.21     15.50 o 
 -11   6   4      147.51      155.65     18.64 o 
 -10   6   4      311.98      309.70     24.18 o 
  -9   6   4      766.38      736.42     31.44 o 
  -8   6   4      347.32      359.52     29.51 o 
  -7   6   4     1241.83     1179.39     37.42 o 
  -6   6   4       39.67       29.91     11.95 o 
  -5   6   4     4028.25     3921.35     82.40 o 
  -4   6   4      235.86      238.38     15.59 o 
  -3   6   4     1776.14     1800.01     33.69 o 
  -2   6   4     1394.19     1418.12     24.07 o 
  -1   6   4     1370.10     1299.55     22.86 o 
   0   6   4     2247.39     2304.17     35.34 o 
   1   6   4      740.17      708.76     18.03 o 
   2   6   4      159.37      166.21     12.97 o 
   3   6   4      669.75      680.28     25.08 o 
   4   6   4     1216.50     1175.91     25.14 o 
   5   6   4       13.44       -8.29      9.80 o 
   6   6   4     1166.70     1154.61     32.80 o 
   7   6   4       56.64       58.53     15.57 o 
   8   6   4       70.65       58.46     14.80 o 
   9   6   4       33.81       35.93     15.92 o 
  10   6   4       78.73       91.09     18.39 o 
  11   6   4        0.08        3.18     16.61 o 
 -11   7   4      298.74      318.09     26.44 o 
 -10   7   4      136.46      149.81     21.43 o 
  -9   7   4        4.96       -2.77     14.34 o 
  -8   7   4        7.72       14.10     14.75 o 
  -7   7   4       54.41       38.71     15.44 o 
  -6   7   4       96.45       75.66     15.26 o 
  -5   7   4      230.51      256.35     18.57 o 
  -4   7   4      232.57      230.11     16.86 o 
  -3   7   4      745.47      719.41     42.63 o 
  -2   7   4      122.44      132.69     12.92 o 
  -1   7   4      782.71      765.89     21.65 o 
   0   7   4       80.39       88.38     10.21 o 
   1   7   4      354.78      330.58     13.71 o 
   2   7   4     2278.23     2133.45     37.54 o 
   3   7   4        5.93        5.13      8.52 o 
   4   7   4      148.19      136.87     14.25 o 
   5   7   4     2828.37     2699.63     56.15 o 
   6   7   4      279.38      299.77     19.43 o 
   7   7   4      226.79      233.32     20.30 o 
   8   7   4      545.29      601.93     37.85 o 
   9   7   4      107.57       86.34     18.36 o 
  10   7   4       59.48       38.12     19.09 o 
 -10   8   4      272.64      296.14     38.42 o 
  -9   8   4        3.21       -5.25     28.86 o 
  -8   8   4      223.38      269.53     36.72 o 
  -7   8   4      553.36      582.35     45.25 o 
  -6   8   4      144.33       64.27     26.23 o 
  -5   8   4      165.81      150.83     28.86 o 
  -4   8   4     1138.45     1146.99     59.02 o 
  -3   8   4       46.74       47.87     22.95 o 
  -2   8   4     1123.81     1032.23     50.50 o 
  -1   8   4      689.58      725.31     42.63 o 
   0   8   4        4.97       -1.73      8.40 o 
   1   8   4      284.21      290.33     14.25 o 
   2   8   4      599.31      610.05     23.89 o 
   3   8   4        7.57       11.11     11.73 o 
   4   8   4      204.65      209.22     17.79 o 
   5   8   4       68.38       66.40     15.75 o 
   6   8   4       70.45       57.58     19.20 o 
   7   8   4        1.40      -14.48     14.48 o 
   8   8   4        0.67       -6.27     17.01 o 
  -8   9   4      128.52      145.59     35.41 o 
  -7   9   4        3.74       -5.25     28.20 o 
  -6   9   4       14.36       20.99     26.23 o 
  -5   9   4       40.69       37.38     28.86 o 
  -4   9   4      362.83      373.15     40.00 o 
  -3   9   4      144.96      148.21     31.48 o 
  -2   9   4      349.74      339.05     35.41 o 
  -1   9   4      763.42      723.59     33.60 o 
   0   9   4      157.09      130.75     18.67 o 
   1   9   4      298.89      294.09     29.61 o 
   2   9   4       67.22       52.21     20.77 o 
   3   9   4      602.10      617.74     34.78 o 
   4   9   4       39.04       24.25     14.70 o 
   5   9   4      238.37      246.00     20.18 o 
   6   9   4       12.10       32.38     16.25 o 
  -5  10   4        5.58        2.62     29.51 o 
  -4  10   4       56.17       87.88     30.82 o 
  -3  10   4      437.70      447.26     43.94 o 
  -2  10   4      437.56      430.20     41.97 o 
   3  10   4        2.37        5.57     14.76 o 
 -15   0   5       33.76       59.71     20.81 o 
 -13   0   5      987.79     1018.52     38.92 o 
 -11   0   5      514.88      538.96     15.55 o 
  -9   0   5     1071.75     1049.52     21.35 o 
  -7   0   5      903.34      806.64     16.34 o 
  -5   0   5    15065.89    16128.11    194.93 o 
  -3   0   5     2492.53     2525.03     33.40 o 
  -1   0   5     2074.91     2127.00     32.59 o 
   1   0   5     3188.24     3396.92     49.91 o 
   3   0   5     4188.49     4294.42     56.10 o 
   5   0   5     3244.27     3181.96     65.80 o 
   7   0   5      647.08      684.84     20.54 o 
   9   0   5     3710.83     3646.94     80.62 o 
  11   0   5      257.80      293.49     15.61 o 
  13   0   5       39.14       25.12     28.09 o 
 -15   1   5       32.32       46.42     14.93 o 
 -14   1   5       19.42       22.19     13.12 o 
 -13   1   5       67.92       58.48     10.58 o 
 -12   1   5      790.17      730.47     16.21 o 
 -11   1   5      257.54      250.07      9.92 o 
 -10   1   5     2126.48     2085.87     26.44 o 
  -9   1   5      265.56      275.50      7.19 o 
  -8   1   5      419.45      395.50     10.62 o 
  -7   1   5      189.59      216.75      5.94 o 
  -6   1   5     6156.63     6095.57     54.85 o 
  -5   1   5     3958.87     4120.41     37.82 o 
  -4   1   5     8139.80     8154.77     72.09 o 
  -3   1   5       30.53       37.29      2.61 o 
  -2   1   5     5059.33     5375.54     50.07 o 
  -1   1   5     2378.47     2610.94     27.48 o 
   0   1   5     7545.79     7612.04     91.66 o 
   1   1   5     2268.43     2269.22     27.30 o 
   2   1   5    22388.89    21707.17    225.38 o 
   3   1   5     2456.62     2541.57     30.43 o 
   4   1   5       24.93       26.29      3.43 o 
   5   1   5       88.26       99.91      4.94 o 
   6   1   5     1861.04     1904.32     29.25 o 
   7   1   5     1290.44     1273.33     21.85 o 
   8   1   5      777.62      786.41     14.65 o 
   9   1   5        1.10       12.02      6.19 o 
  10   1   5        1.36        9.98      6.87 o 
  11   1   5        1.07       -4.57      7.10 o 
  12   1   5       82.11       82.21     12.96 o 
  13   1   5       10.20       -1.52     12.30 o 
 -15   2   5        1.90      -13.27     13.27 o 
 -14   2   5      249.24      236.86     12.44 o 
 -13   2   5      522.04      570.77     15.60 o 
 -12   2   5       50.94       55.22      8.12 o 
 -11   2   5      241.00      223.43     11.54 o 
 -10   2   5      124.46      109.32     15.56 o 
  -9   2   5      595.81      585.96     13.59 o 
  -8   2   5      333.29      296.91      7.85 o 
  -7   2   5     2021.34     2084.55     21.84 o 
  -6   2   5     1970.56     2014.21     20.33 o 
  -5   2   5      906.74      930.43     11.85 o 
  -4   2   5      272.19      320.60      5.68 o 
  -3   2   5       19.82       32.66      3.63 o 
  -2   2   5      577.69      667.66     11.60 o 
  -1   2   5      306.24      312.52      5.56 o 
   0   2   5      520.10      502.80     15.35 o 
   1   2   5      470.72      551.75      9.85 o 
   2   2   5     3985.60     4170.93     49.18 o 
   3   2   5     3418.83     3442.23     42.15 o 
   4   2   5     1324.52     1259.95     19.19 o 
   5   2   5      160.47      161.89      6.91 o 
   6   2   5      182.40      183.80      7.97 o 
   7   2   5      355.58      376.31     11.35 o 
   8   2   5      516.32      490.45     14.01 o 
   9   2   5      499.45      510.71     19.31 o 
  10   2   5      188.28      201.99     11.85 o 
  11   2   5      338.96      346.41     16.04 o 
  12   2   5        1.55      -10.84     10.84 o 
  13   2   5        5.67        1.69     12.60 o 
 -15   3   5       33.80       27.99     11.98 o 
 -14   3   5        0.51       -4.13      9.11 o 
 -13   3   5       15.58       13.42      9.53 o 
 -12   3   5        9.71        0.46      8.32 o 
 -11   3   5     1656.50     1593.30     27.86 o 
 -10   3   5       87.70       86.05      8.73 o 
  -9   3   5      476.84      441.13     12.02 o 
  -8   3   5     1432.00     1315.61     19.49 o 
  -7   3   5       45.97       36.95      3.82 o 
  -6   3   5     2991.88     2997.54     37.86 o 
  -5   3   5     8235.22     8206.92     92.04 o 
  -4   3   5     8924.72     9301.94    135.61 o 
  -3   3   5     3861.24     3823.26     78.97 o 
  -2   3   5       69.35       63.83      4.92 o 
  -1   3   5     4276.67     4417.42     66.51 o 
   0   3   5     2221.53     2199.91     45.66 o 
   1   3   5    15829.20    15784.77    228.18 o 
   2   3   5      148.79      132.00      4.25 o 
   3   3   5     3188.72     3220.40     36.33 o 
   4   3   5     1029.18     1052.22     17.03 o 
   5   3   5      255.05      267.38     10.75 o 
   6   3   5       23.12       26.52      5.85 o 
   7   3   5      145.66      131.03      8.96 o 
   8   3   5      492.89      477.40     23.34 o 
   9   3   5      847.86      783.20     20.36 o 
  10   3   5      412.48      367.24     16.97 o 
  11   3   5       43.03       57.11     12.77 o 
  12   3   5        0.30        7.63     15.34 o 
  13   3   5       24.29       39.02     18.94 o 
 -14   4   5      366.72      403.73     18.61 o 
 -13   4   5       35.94       48.22     11.99 o 
 -12   4   5      552.03      543.10     18.67 o 
 -11   4   5        0.95       -7.47      9.66 o 
 -10   4   5       18.08       32.96     10.56 o 
  -9   4   5     1638.99     1591.02     30.52 o 
  -8   4   5      503.51      472.45     15.62 o 
  -7   4   5        4.42        1.68      6.18 o 
  -6   4   5     1787.49     1819.92     46.89 o 
  -5   4   5      159.74      174.21     12.13 o 
  -4   4   5     1167.84     1228.66     23.89 o 
  -3   4   5     2567.08     2694.40     43.83 o 
  -2   4   5     1900.11     1992.77     33.73 o 
  -1   4   5     1732.37     1909.94     27.94 o 
   0   4   5      224.46      215.59      9.56 o 
   1   4   5        9.22       20.98      6.65 o 
   2   4   5      104.55       78.09      5.52 o 
   3   4   5       38.49       43.81      5.44 o 
   4   4   5     2804.47     2874.23     38.46 o 
   5   4   5        0.82        5.57      5.55 o 
   6   4   5      167.06      194.98     19.34 o 
   7   4   5        2.94        6.93      5.65 o 
   8   4   5     1828.02     1794.45     37.38 o 
   9   4   5      152.96      172.21     14.19 o 
  10   4   5      164.89      178.61     15.87 o 
  11   4   5        9.49       -8.91     12.35 o 
  12   4   5        7.12        5.68     13.98 o 
 -13   5   5       40.75       48.68     14.94 o 
 -12   5   5      223.14      194.74     14.16 o 
 -11   5   5      430.20      503.62     23.17 o 
 -10   5   5       46.03       53.50     16.91 o 
  -9   5   5      712.09      682.46     23.83 o 
  -8   5   5      117.58      107.26     14.75 o 
  -7   5   5      698.34      678.99     36.40 o 
  -6   5   5      472.85      411.60     39.68 o 
  -5   5   5     4539.08     4423.27     88.23 o 
  -4   5   5        1.63       34.27     30.82 o 
  -3   5   5     1835.08     1704.02     31.19 o 
  -2   5   5      335.09      369.90     10.46 o 
  -1   5   5     3711.38     3675.49     50.52 o 
   0   5   5      484.65      535.27     13.25 o 
   1   5   5     6204.37     6015.91     79.34 o 
   2   5   5      290.88      261.16     15.05 o 
   3   5   5     1352.81     1385.54     35.78 o 
   4   5   5       18.01       17.98      7.53 o 
   5   5   5       51.07       72.52     11.07 o 
   6   5   5       39.37       51.68      9.65 o 
   7   5   5     1542.60     1505.28     38.09 o 
   8   5   5       36.40       49.09     16.67 o 
   9   5   5      229.93      215.51     19.26 o 
  10   5   5      772.55      757.60     38.62 o 
  11   5   5        0.18        3.30     19.85 o 
  12   5   5       97.73      103.62     33.45 o 
 -12   6   5      307.29      307.99     23.05 o 
 -11   6   5        5.52       -9.20     15.58 o 
 -10   6   5      128.54      101.98     19.33 o 
  -9   6   5       69.96       74.57     21.97 o 
  -8   6   5      268.71      258.43     20.34 o 
  -7   6   5       64.26       87.16     18.36 o 
  -6   6   5      242.71      222.47     17.17 o 
  -5   6   5     2320.93     2197.29     51.91 o 
  -4   6   5      403.07      395.76     19.38 o 
  -3   6   5      111.93      108.48     11.77 o 
  -2   6   5      389.02      410.90     17.51 o 
  -1   6   5        7.62       -3.57      6.51 o 
   0   6   5      148.68      138.86     10.42 o 
   1   6   5      382.87      364.17     13.47 o 
   2   6   5       42.83       41.46      8.21 o 
   3   6   5     2728.65     2787.33     45.17 o 
   4   6   5      541.21      565.67     18.35 o 
   5   6   5        7.51       14.18     10.72 o 
   6   6   5        6.29        4.19     12.46 o 
   7   6   5       27.99       31.80     13.48 o 
   8   6   5      324.22      330.06     22.15 o 
   9   6   5      344.80      383.12     24.57 o 
  10   6   5      106.71       79.74     21.55 o 
  11   6   5       15.62        8.13     20.73 o 
 -11   7   5      230.60      223.52     24.71 o 
 -10   7   5       72.33      119.78     20.99 o 
  -9   7   5      202.01      229.77     22.32 o 
  -8   7   5        3.82       19.15     14.64 o 
  -7   7   5      704.78      684.30     30.52 o 
  -6   7   5        6.82       -3.86     11.63 o 
  -5   7   5      924.31      825.00     47.22 o 
  -4   7   5     2185.44     2116.26     78.04 o 
  -3   7   5      641.22      689.90     43.28 o 
  -2   7   5        9.19      -17.05     17.05 o 
  -1   7   5     1358.58     1298.95     29.13 o 
   0   7   5     1546.53     1546.90     33.68 o 
   1   7   5      731.48      722.47     24.04 o 
   2   7   5      833.57      845.13     22.32 o 
   3   7   5       11.15        1.21      8.30 o 
   4   7   5       36.41       48.41     12.42 o 
   5   7   5     1359.20     1233.69     35.07 o 
   6   7   5        2.54        2.12     12.72 o 
   7   7   5       27.96       33.24     21.28 o 
   8   7   5      158.72      163.00     19.42 o 
   9   7   5        9.15       -5.73     19.13 o 
 -10   8   5      308.21      239.37     41.32 o 
  -9   8   5        7.95       22.30     26.89 o 
  -8   8   5       82.56       43.28     30.17 o 
  -7   8   5      280.91      243.96     36.72 o 
  -6   8   5       14.75       20.99     24.92 o 
  -5   8   5       72.82       57.71     24.26 o 
  -4   8   5      359.43      278.71     32.13 o 
  -3   8   5       88.84      100.99     24.26 o 
  -2   8   5       24.59       37.38     20.33 o 
  -1   8   5       22.25       28.86     20.99 o 
   0   8   5      227.29      240.80     15.58 o 
   1   8   5       51.12       61.44     10.44 o 
   2   8   5       77.63       93.09     11.55 o 
   3   8   5      570.20      578.53     38.00 o 
   4   8   5        2.73        1.95     12.35 o 
   5   8   5       62.90       71.04     16.66 o 
   6   8   5      113.72      117.79     18.42 o 
   7   8   5       20.94       20.15     15.75 o 
   8   8   5        2.40       14.85     17.67 o 
  -8   9   5      184.60      143.62     37.38 o 
  -7   9   5      181.74      222.97     36.72 o 
  -6   9   5      199.22      234.12     38.69 o 
  -5   9   5      262.94      293.80     37.38 o 
  -4   9   5      532.34      476.77     43.94 o 
  -3   9   5      232.90      230.19     34.10 o 
  -2   9   5      335.35      342.33     36.72 o 
  -1   9   5      149.13      133.09     19.94 o 
   0   9   5      165.73      193.92     21.00 o 
   1   9   5       13.00      -13.43     14.14 o 
   2   9   5      674.02      713.19     27.38 o 
   3   9   5       25.56        9.40     14.25 o 
   4   9   5      273.99      276.72     21.43 o 
   5   9   5      593.05      598.76     28.85 o 
   6   9   5       51.14       77.81     18.92 o 
  -4  10   5      144.67      107.55     34.10 o 
  -3  10   5       47.40       10.49     28.86 o 
  -2  10   5        0.13        4.59     26.89 o 
  -1  10   5      103.43       91.81     29.51 o 
   1  10   5        1.71       -3.28     22.95 o 
   2  10   5        5.34       38.69     26.89 o 
 -14   0   6       13.92       12.15     16.88 o 
 -12   0   6       61.59       64.92     12.41 o 
 -10   0   6       13.72       17.78      7.27 o 
  -8   0   6       11.49       -5.28      5.28 o 
  -6   0   6     3074.74     3049.91     41.92 o 
  -4   0   6     5997.54     6262.92     78.37 o 
  -2   0   6      948.22      966.61     17.46 o 
   0   0   6    49078.40    43723.64   1022.70 o 
   2   0   6    13311.07    13656.38    166.26 o 
   4   0   6       89.47       56.21      7.10 o 
   6   0   6     4079.38     3932.19     55.44 o 
   8   0   6      120.61      109.88     10.42 o 
  10   0   6      335.67      338.98     15.63 o 
  12   0   6      531.03      508.27     19.88 o 
 -15   1   6      166.94      167.97     16.99 o 
 -14   1   6      199.64      207.41     22.86 o 
 -13   1   6      199.22      203.78     13.25 o 
 -12   1   6      439.87      447.15     12.85 o 
 -11   1   6      435.02      456.10     15.06 o 
 -10   1   6        7.86        3.58      5.60 o 
  -9   1   6     3182.88     3029.73     37.09 o 
  -8   1   6      308.88      300.96      7.85 o 
  -7   1   6    11986.29    12015.19    104.90 o 
  -6   1   6      183.78      175.58      5.14 o 
  -5   1   6     4121.38     4275.09     39.28 o 
  -4   1   6       58.64       62.10      3.28 o 
  -3   1   6    13459.08    13860.41    125.93 o 
  -2   1   6     2976.62     3135.53     30.63 o 
  -1   1   6     2968.95     2814.65     29.92 o 
   0   1   6       32.59       43.98      2.88 o 
   1   1   6      443.08      466.96      7.28 o 
   2   1   6      627.11      706.23     10.02 o 
   3   1   6      130.89      150.66      5.27 o 
   4   1   6       39.96       34.88      3.84 o 
   5   1   6       28.27       52.09      4.87 o 
   6   1   6      398.74      374.84     12.41 o 
   7   1   6      687.88      637.23     12.88 o 
   8   1   6      320.08      321.57     10.19 o 
   9   1   6       31.53       39.75      6.81 o 
  10   1   6       57.78       60.00      7.68 o 
  11   1   6      235.77      253.04     15.33 o 
  12   1   6       24.39       19.70     11.95 o 
  13   1   6       49.60       67.48     12.37 o 
 -15   2   6      373.38      432.07     21.45 o 
 -14   2   6       45.60       56.02      9.76 o 
 -13   2   6       20.06        9.72      8.08 o 
 -12   2   6       63.27       71.27      8.32 o 
 -11   2   6      306.81      300.43     13.25 o 
 -10   2   6        4.93       -4.08      6.39 o 
  -9   2   6       28.20       29.93      6.20 o 
  -8   2   6        8.38       -1.44      4.87 o 
  -7   2   6     2235.07     2203.01     24.82 o 
  -6   2   6     1206.19     1116.78     13.03 o 
  -5   2   6       22.46       15.52      2.50 o 
  -4   2   6     2193.19     2288.48     23.13 o 
  -3   2   6     1321.43     1459.08     17.22 o 
  -2   2   6     3105.46     3258.51     37.80 o 
  -1   2   6     7869.90     7884.70     86.94 o 
   0   2   6     4167.98     4040.13     46.41 o 
   1   2   6      675.73      563.17     11.50 o 
   2   2   6     8569.89     8728.17     98.57 o 
   3   2   6     1731.03     1813.20     24.53 o 
   4   2   6     2193.20     2294.72     37.44 o 
   5   2   6     1494.43     1404.95     25.60 o 
   6   2   6     2519.52     2468.74     36.76 o 
   7   2   6     1103.97     1082.22     19.36 o 
   8   2   6        5.25       -3.32      7.13 o 
   9   2   6      157.07      174.57     10.72 o 
  10   2   6      162.18      152.40     12.75 o 
  11   2   6        5.66       11.55     10.39 o 
  12   2   6      194.44      191.97     17.03 o 
  13   2   6       34.44       25.71     15.51 o 
 -15   3   6       37.53       54.00     10.89 o 
 -14   3   6      631.41      659.25     17.63 o 
 -13   3   6      328.06      350.09     12.77 o 
 -12   3   6      577.22      572.91     21.91 o 
 -11   3   6      137.80      122.34      9.15 o 
 -10   3   6      567.32      507.23     23.27 o 
  -9   3   6       14.34       22.98      5.98 o 
  -8   3   6     4874.08     4797.76     53.06 o 
  -7   3   6      551.10      506.28     12.30 o 
  -6   3   6      495.80      464.25     10.92 o 
  -5   3   6     3256.16     3306.04     39.28 o 
  -4   3   6       26.79       39.57      4.35 o 
  -3   3   6      679.62      680.56     15.27 o 
  -2   3   6    11019.35    11204.01    162.11 o 
  -1   3   6     3501.72     3446.41     45.37 o 
   0   3   6       26.49       23.02      8.85 o 
   1   3   6        8.10        8.23      6.71 o 
   2   3   6     1342.25     1304.37     18.26 o 
   3   3   6       88.11       90.92      5.21 o 
   4   3   6     1543.89     1640.31     24.14 o 
   5   3   6       12.19       12.27      5.48 o 
   6   3   6      524.77      517.71     17.55 o 
   7   3   6      472.55      459.56     14.48 o 
   8   3   6     1384.84     1284.90     24.94 o 
   9   3   6        2.25        3.30      9.12 o 
  10   3   6        0.67       -6.83     13.05 o 
  11   3   6        2.35        3.77     14.78 o 
  12   3   6      138.67      117.31     17.85 o 
 -14   4   6       14.29       21.72     15.73 o 
 -13   4   6      147.15      165.60     13.37 o 
 -12   4   6        8.15       -8.25     10.09 o 
 -11   4   6      168.53      180.13     13.23 o 
 -10   4   6      127.56      109.30     11.20 o 
  -9   4   6       10.40        0.85      8.52 o 
  -8   4   6       22.06       28.88      9.09 o 
  -7   4   6     1716.68     1693.89     88.53 o 
  -6   4   6      514.62      498.84     20.81 o 
  -5   4   6      539.90      479.29     19.85 o 
  -4   4   6      379.46      440.00     12.93 o 
  -3   4   6     3147.17     3143.65     50.57 o 
  -2   4   6     4397.55     4877.79     74.34 o 
  -1   4   6     7229.21     7224.34    107.13 o 
   0   4   6      944.82      973.50     31.48 o 
   1   4   6     5107.27     4883.27     94.83 o 
   2   4   6     1859.09     1989.65     32.88 o 
   3   4   6       25.56       41.12      7.02 o 
   4   4   6      321.45      341.32     10.33 o 
   5   4   6     2758.71     2751.48     42.80 o 
   6   4   6      144.59      149.60      8.51 o 
   7   4   6      283.79      303.51     28.78 o 
   8   4   6      267.16      270.84     15.27 o 
   9   4   6      141.76      139.03     14.44 o 
  10   4   6       18.37       24.63     13.04 o 
  11   4   6       62.24       62.07     14.69 o 
  12   4   6        1.20      -14.17     14.17 o 
 -13   5   6        5.05        8.49     11.35 o 
 -12   5   6      148.14      168.39     14.72 o 
 -11   5   6       76.42       55.66     13.92 o 
 -10   5   6      524.73      493.62     21.83 o 
  -9   5   6      632.37      602.79     27.52 o 
  -8   5   6     2511.23     2391.25     58.13 o 
  -7   5   6      139.16      143.79     15.02 o 
  -6   5   6     1197.33     1159.44     33.89 o 
  -5   5   6      239.40      241.76     15.28 o 
  -4   5   6     1247.72     1254.71     32.75 o 
  -3   5   6       47.45       61.93     11.22 o 
  -2   5   6     2693.22     2613.78     43.63 o 
  -1   5   6       92.85       83.93      6.24 o 
   0   5   6      326.63      314.31     14.73 o 
   1   5   6       80.21       80.51     14.03 o 
   2   5   6      156.54      165.86     10.13 o 
   3   5   6      440.66      410.79     14.54 o 
   4   5   6      638.95      620.16     18.60 o 
   5   5   6       61.82       54.16      9.44 o 
   6   5   6      159.47      172.83     12.08 o 
   7   5   6       17.88       10.40     12.83 o 
   8   5   6       11.19       -1.25     17.38 o 
   9   5   6        2.02       -9.12     15.95 o 
  10   5   6       23.90       18.86     22.63 o 
  11   5   6       39.01       24.84     21.47 o 
 -12   6   6        3.16       25.85     18.53 o 
 -11   6   6       19.38        8.95     17.46 o 
 -10   6   6        0.08       -3.00     17.71 o 
  -9   6   6      134.89       83.61     16.99 o 
  -8   6   6        3.19       -9.51     28.53 o 
  -7   6   6      222.93      244.05     18.67 o 
  -6   6   6     2922.23     2889.05     85.58 o 
  -5   6   6     3030.57     2966.03     65.07 o 
  -4   6   6     1116.03     1121.29     31.99 o 
  -3   6   6      116.37      125.26     20.33 o 
  -2   6   6        2.64        1.95      8.49 o 
  -1   6   6     1688.33     1681.41     35.87 o 
   0   6   6      829.15      824.25     27.07 o 
   1   6   6      225.42      221.87     11.45 o 
   2   6   6     1036.96     1028.48     23.28 o 
   3   6   6      974.71      961.67     22.88 o 
   4   6   6      404.15      408.10     15.87 o 
   5   6   6      510.84      500.38     18.06 o 
   6   6   6     1203.18     1223.51     35.06 o 
   7   6   6      553.62      550.10     25.44 o 
   8   6   6        4.76       21.48     16.01 o 
   9   6   6       34.28       36.34     20.17 o 
  10   6   6      362.88      358.90     32.10 o 
 -11   7   6       64.72       50.56     22.63 o 
 -10   7   6      236.97      250.68     24.55 o 
  -9   7   6      339.29      359.80     25.68 o 
  -8   7   6      511.23      442.66     26.47 o 
  -7   7   6      935.41      898.44     53.12 o 
  -6   7   6      149.53      182.97     28.20 o 
  -5   7   6      236.20      191.49     27.54 o 
  -4   7   6      896.94      813.19     49.18 o 
  -3   7   6      125.15      110.83     24.26 o 
  -2   7   6      132.67      110.17     22.95 o 
  -1   7   6      645.58      611.70     19.98 o 
   0   7   6      412.19      414.75     17.66 o 
   1   7   6       71.10       75.52      9.86 o 
   2   7   6      431.30      417.65     16.26 o 
   3   7   6       34.44       42.39      9.62 o 
   4   7   6      141.66      166.58     15.49 o 
   5   7   6      515.28      488.58     23.21 o 
   6   7   6       23.63       24.99     19.00 o 
   7   7   6      351.75      341.27     23.09 o 
   8   7   6      256.22      249.94     23.20 o 
   9   7   6       94.40       94.81     23.74 o 
 -10   8   6        0.02        9.18     30.17 o 
  -9   8   6       58.23       91.81     30.82 o 
  -8   8   6       19.06       15.74     28.86 o 
  -7   8   6       27.88        0.00     24.92 o 
  -6   8   6      184.58      195.43     34.10 o 
  -5   8   6        1.79      -20.33     20.33 o 
  -4   8   6        4.94        8.53     20.99 o 
  -3   8   6      439.62      445.94     38.69 o 
  -2   8   6      213.50      213.13     29.51 o 
  -1   8   6       78.25       72.79     22.95 o 
   0   8   6      478.55      496.64     22.05 o 
   1   8   6      229.12      253.24     14.41 o 
   2   8   6      708.08      728.46     28.87 o 
   3   8   6      516.20      499.36     23.07 o 
   4   8   6       32.40       27.74     14.26 o 
   5   8   6        2.88        7.31     15.00 o 
   6   8   6      618.35      633.08     28.77 o 
   7   8   6       89.00       62.48     17.84 o 
   8   8   6      173.64      132.81     27.52 o 
  -8   9   6       22.48       56.40     33.45 o 
  -7   9   6      324.50      341.02     41.97 o 
  -6   9   6      143.30      157.39     34.10 o 
  -5   9   6      144.46      150.18     34.10 o 
  -4   9   6       48.28       75.42     26.89 o 
  -3   9   6       46.29       62.96     27.54 o 
  -2   9   6      162.03      233.46     33.45 o 
  -1   9   6      297.14      267.67     24.81 o 
   0   9   6        1.70       17.05     15.77 o 
   1   9   6       45.48       44.39     16.67 o 
   2   9   6      618.17      614.44     26.54 o 
   3   9   6        5.00       11.16     14.24 o 
   4   9   6       91.13      107.94     29.93 o 
   5   9   6      149.29      155.69     19.15 o 
  -4  10   6      297.13      398.07     43.28 o 
  -3  10   6       58.19       59.68     31.48 o 
  -2  10   6      105.48      127.88     32.13 o 
  -1  10   6      102.19      104.00     30.49 o 
   0  10   6      106.79       75.42     28.20 o 
   1  10   6      131.21      169.85     34.10 o 
   2  10   6       86.56      139.03     33.45 o 
 -15   0   7      304.09      344.33     27.81 o 
 -13   0   7       16.29       43.88     16.62 o 
 -11   0   7     3323.87     3261.01     49.42 o 
  -9   0   7     6334.11     6285.98     82.94 o 
  -7   0   7     1781.09     1785.79     28.21 o 
  -5   0   7     6852.35     6731.66     84.99 o 
  -3   0   7     4016.60     3866.90     50.09 o 
  -1   0   7     2161.86     2144.85     34.40 o 
   1   0   7     2646.88     2597.85     45.70 o 
   3   0   7     9248.86     9279.62    204.51 o 
   5   0   7    11366.69    11131.08    139.83 o 
   7   0   7     1590.96     1627.19     29.69 o 
   9   0   7      762.51      727.04     20.71 o 
  11   0   7       83.37       90.77     12.77 o 
  13   0   7      232.76      261.76     27.92 o 
 -15   1   7       10.69       -8.07     12.88 o 
 -14   1   7      153.51      149.86     13.87 o 
 -13   1   7        2.29       -9.26      9.26 o 
 -12   1   7      334.60      356.29     11.78 o 
 -11   1   7     1954.79     1910.57     28.05 o 
 -10   1   7       16.62       25.56      6.14 o 
  -9   1   7       40.55       40.90      5.04 o 
  -8   1   7      644.06      685.09     11.24 o 
  -7   1   7       10.78        4.81      3.51 o 
  -6   1   7      243.07      249.06      5.98 o 
  -5   1   7      782.22     1009.54     12.43 o 
  -4   1   7     1715.46     1881.21     19.16 o 
  -3   1   7      289.84      299.85      6.34 o 
  -2   1   7     1794.85     1840.07     23.59 o 
  -1   1   7      136.60      130.81      4.40 o 
   0   1   7      550.54      563.18      9.21 o 
   1   1   7       67.72       82.67      3.68 o 
   2   1   7      622.08      697.74      9.80 o 
   3   1   7       91.76       94.60      5.10 o 
   4   1   7     4231.63     4279.74     43.95 o 
   5   1   7      202.07      216.45      7.28 o 
   6   1   7     1391.70     1396.74     19.50 o 
   7   1   7       98.49      103.94      8.59 o 
   8   1   7      448.30      441.97     11.66 o 
   9   1   7       56.94       53.88      7.27 o 
  10   1   7      112.26      126.56      8.80 o 
  11   1   7      354.25      345.45     13.79 o 
  12   1   7       87.09      103.69     12.23 o 
  13   1   7        6.21       13.30     11.97 o 
 -15   2   7      105.97       90.79     13.32 o 
 -14   2   7        5.87       -9.41      9.41 o 
 -13   2   7      131.47      136.79      9.99 o 
 -12   2   7       48.49       45.02      8.72 o 
 -11   2   7      708.33      686.28     16.40 o 
 -10   2   7     1699.78     1672.56     25.11 o 
  -9   2   7     3034.43     2993.69     36.87 o 
  -8   2   7     1606.39     1563.82     29.23 o 
  -7   2   7     1578.51     1541.52     17.42 o 
  -6   2   7       95.38       83.11      3.85 o 
  -5   2   7      918.43      808.64     10.33 o 
  -4   2   7     2989.79     2862.17     28.63 o 
  -3   2   7     7211.08     7423.09     75.06 o 
  -2   2   7      424.57      301.33      6.43 o 
  -1   2   7     5112.92     5292.15     67.33 o 
   0   2   7       13.77       20.57      3.03 o 
   1   2   7       83.98       52.85      4.22 o 
   2   2   7      884.48      753.94     12.08 o 
   3   2   7     4411.56     4433.33     51.00 o 
   4   2   7      143.41      142.67      7.24 o 
   5   2   7      845.29      856.36     15.81 o 
   6   2   7      132.11      119.32      9.23 o 
   7   2   7      361.13      375.45     16.42 o 
   8   2   7      668.38      589.45     16.01 o 
   9   2   7        1.03       -3.54      8.18 o 
  10   2   7      151.14      181.70     12.19 o 
  11   2   7        0.01        5.31     10.71 o 
  12   2   7      130.64      112.84     15.99 o 
 -15   3   7        8.01      -16.31     18.07 o 
 -14   3   7       42.15       37.56      9.67 o 
 -13   3   7      201.74      198.92     11.34 o 
 -12   3   7      131.64      143.97     10.13 o 
 -11   3   7     1165.01     1137.99     20.58 o 
 -10   3   7      720.33      710.59     15.58 o 
  -9   3   7      276.48      257.80      9.38 o 
  -8   3   7      140.44      144.54      7.13 o 
  -7   3   7      765.50      786.34     15.56 o 
  -6   3   7      409.32      418.18     14.25 o 
  -5   3   7     1110.64     1131.40     17.76 o 
  -4   3   7      264.79      283.75      7.67 o 
  -3   3   7     2726.31     2898.16     52.35 o 
  -2   3   7      602.59      711.18     13.29 o 
  -1   3   7     2517.69     2616.89     54.76 o 
   0   3   7     2232.16     2292.53     49.61 o 
   1   3   7     1151.46     1248.14     18.99 o 
   2   3   7       72.69       76.64      6.22 o 
   3   3   7     1589.91     1585.02     22.93 o 
   4   3   7      979.13      991.43     18.70 o 
   5   3   7     1783.94     1761.22     26.99 o 
   6   3   7      301.41      306.16     11.39 o 
   7   3   7      197.45      171.49     10.11 o 
   8   3   7      772.98      838.28     20.36 o 
   9   3   7      773.44      681.62     23.13 o 
  10   3   7       62.92       49.76     15.14 o 
  11   3   7      495.61      532.01     25.84 o 
  12   3   7       21.52        7.47     15.68 o 
 -14   4   7        4.72        5.04     11.12 o 
 -13   4   7       15.80       22.68     10.64 o 
 -12   4   7       99.59       93.95     12.22 o 
 -11   4   7      502.86      530.04     19.10 o 
 -10   4   7     2605.18     2547.35     43.35 o 
  -9   4   7      157.62      160.59     11.25 o 
  -8   4   7     1838.56     1740.29     36.19 o 
  -7   4   7     1000.95      995.29     31.48 o 
  -6   4   7      748.82      775.69     26.24 o 
  -5   4   7       33.19       28.46     10.16 o 
  -4   4   7     7067.58     7162.50    107.30 o 
  -3   4   7      183.50      167.75      8.44 o 
  -2   4   7     1679.31     1489.42     27.25 o 
  -1   4   7      462.88      499.34     18.94 o 
   0   4   7     1340.74     1415.77     35.92 o 
   1   4   7     1006.95     1040.81     29.91 o 
   2   4   7     4623.35     4459.31    107.55 o 
   3   4   7      152.16      171.67     11.96 o 
   4   4   7      677.20      612.00     30.64 o 
   5   4   7      294.96      315.15     13.25 o 
   6   4   7       64.27       57.67      7.71 o 
   7   4   7        8.61       13.29      8.26 o 
   8   4   7        5.24       -7.00     11.03 o 
   9   4   7        0.36        3.14     11.90 o 
  10   4   7      115.85      115.58     15.65 o 
  11   4   7       30.99       29.22     15.83 o 
 -13   5   7      156.54      160.98     14.07 o 
 -12   5   7       42.64       36.95     14.47 o 
 -11   5   7      449.88      462.52     21.82 o 
 -10   5   7        0.12       18.01     13.82 o 
  -9   5   7      172.01      173.40     18.74 o 
  -8   5   7      127.48      149.94     16.69 o 
  -7   5   7      149.45      125.85     14.56 o 
  -6   5   7       12.57       11.31     10.55 o 
  -5   5   7      441.02      449.37     20.32 o 
  -4   5   7       41.59       33.27      9.10 o 
  -3   5   7      690.73      732.30     18.07 o 
  -2   5   7      585.98      647.48     16.13 o 
  -1   5   7     1205.09     1170.67     31.96 o 
   0   5   7        7.79       32.88      9.90 o 
   1   5   7      267.78      269.32     15.53 o 
   2   5   7      709.71      736.09     23.41 o 
   3   5   7      859.83      841.01     24.08 o 
   4   5   7      311.70      319.86     17.27 o 
   5   5   7     1221.43     1231.41     31.78 o 
   6   5   7        0.09        5.77     10.50 o 
   7   5   7      205.97      224.58     23.06 o 
   8   5   7      169.90      152.36     22.03 o 
   9   5   7       12.29        8.18     18.48 o 
  10   5   7        2.70       16.04     33.45 o 
  11   5   7      174.30      151.93     36.07 o 
 -12   6   7      118.44      124.21     20.54 o 
 -11   6   7       83.27       94.44     19.14 o 
 -10   6   7      385.83      398.05     25.86 o 
  -9   6   7      256.58      230.02     20.81 o 
  -8   6   7      466.64      441.25     24.08 o 
  -7   6   7      216.58      192.37     32.46 o 
  -6   6   7      810.85      843.82     38.69 o 
  -5   6   7      749.89      756.89     26.94 o 
  -4   6   7     5855.32     5656.92    163.29 o 
  -3   6   7      500.75      421.02     32.79 o 
  -2   6   7     2511.69     2527.80     57.03 o 
  -1   6   7       53.70       57.84     11.66 o 
   0   6   7     2705.70     2802.50     62.58 o 
   1   6   7      537.50      533.16     20.18 o 
   2   6   7      563.27      574.68     18.58 o 
   3   6   7     1127.48     1151.68     39.47 o 
   4   6   7      224.47      225.57     13.26 o 
   5   6   7       10.31        7.55      9.82 o 
   6   6   7       15.10       28.27     22.30 o 
   7   6   7      144.59      153.72     21.99 o 
   8   6   7        0.33       14.12     17.93 o 
   9   6   7      348.78      314.41     58.69 o 
  10   6   7        7.62       -3.19     20.94 o 
 -11   7   7       14.70       12.46     26.89 o 
 -10   7   7      163.96      131.82     34.10 o 
  -9   7   7      221.02      215.76     34.10 o 
  -8   7   7        8.76       26.23     24.26 o 
  -7   7   7       78.71       76.73     27.54 o 
  -6   7   7      346.42      303.64     32.79 o 
  -5   7   7       76.90       44.59     22.30 o 
  -4   7   7       14.57       26.89     21.64 o 
  -3   7   7      233.25      192.15     25.58 o 
  -2   7   7      389.50      429.55     33.45 o 
  -1   7   7      375.99      407.97     21.38 o 
   0   7   7      436.20      412.54     22.46 o 
   1   7   7      125.91      129.62     11.55 o 
   2   7   7        6.64        9.11      9.33 o 
   3   7   7      637.80      593.84     20.83 o 
   4   7   7      866.18      933.94     47.47 o 
   5   7   7       59.27       52.12     16.00 o 
   6   7   7       29.74       15.76     15.61 o 
   7   7   7        6.06       25.92     19.61 o 
   8   7   7      111.87      120.81     47.87 o 
   9   7   7      107.53      121.94     26.20 o 
 -10   8   7        8.02      -28.20     29.51 o 
  -9   8   7      468.17      413.81     44.59 o 
  -8   8   7       22.21       46.56     28.20 o 
  -7   8   7      749.39      688.59     52.46 o 
  -6   8   7     1878.68     1742.46     77.38 o 
  -5   8   7      228.87      310.85     37.38 o 
  -4   8   7       29.46       43.94     23.61 o 
  -3   8   7      739.05      724.66     49.18 o 
  -2   8   7      686.43      697.77     47.22 o 
  -1   8   7      297.84      354.13     34.10 o 
   0   8   7      165.94      152.92     15.17 o 
   1   8   7       18.71       24.50     10.56 o 
   2   8   7       32.90       37.08     11.11 o 
   3   8   7      636.52      651.60     40.75 o 
   4   8   7        7.51       16.95     16.21 o 
   5   8   7      135.70      139.66     23.49 o 
   6   8   7      201.76      227.85     22.20 o 
   7   8   7       10.65       19.31     21.06 o 
  -7   9   7      388.43      388.89     44.59 o 
  -6   9   7        3.22        1.31     27.54 o 
  -5   9   7      127.81      188.21     33.45 o 
  -4   9   7       27.18       25.58     28.20 o 
  -3   9   7       64.34       72.14     26.23 o 
  -2   9   7       32.33       47.87     26.89 o 
  -1   9   7       39.28       32.07     18.36 o 
   0   9   7      155.91      164.07     22.30 o 
   1   9   7      664.24      590.88     48.53 o 
   2   9   7      219.32      199.21     18.67 o 
   3   9   7        0.79        1.85     14.76 o 
   4   9   7      451.43      466.92     26.48 o 
   5   9   7      110.92      133.66     21.82 o 
  -3  10   7       31.66       -0.66     29.51 o 
  -2  10   7        9.94       34.89     19.92 o 
  -1  10   7      567.37      564.49     41.32 o 
   0  10   7      127.67       87.88     30.17 o 
 -14   0   8      174.32      184.93     23.19 o 
 -12   0   8      521.78      568.10     23.07 o 
 -10   0   8     1357.62     1357.00     26.11 o 
  -8   0   8     3811.68     3800.01     52.97 o 
  -6   0   8     2010.89     1729.52     35.50 o 
  -4   0   8     2564.14     2754.55     37.80 o 
  -2   0   8       85.62       89.11      5.91 o 
   0   0   8      430.76      616.42     14.76 o 
   2   0   8      777.67      698.53     14.60 o 
   4   0   8     1178.43     1166.15     35.08 o 
   6   0   8      852.33      767.92     28.96 o 
   8   0   8      167.71      155.34     15.15 o 
  10   0   8     3030.87     3073.40     50.69 o 
  12   0   8      226.71      212.92     17.13 o 
 -15   1   8       93.08       92.03     15.39 o 
 -14   1   8       26.38       24.22     10.97 o 
 -13   1   8      108.53      131.66     11.77 o 
 -12   1   8      789.45      759.19     17.91 o 
 -11   1   8      142.55      137.59      8.39 o 
 -10   1   8       97.20       97.28      7.01 o 
  -9   1   8      649.24      667.13     12.00 o 
  -8   1   8       79.14       83.49      5.04 o 
  -7   1   8     3496.22     3429.00     33.69 o 
  -6   1   8       81.52      127.57      4.83 o 
  -5   1   8    11527.74    11618.13    100.86 o 
  -4   1   8     2647.17     2753.09     28.35 o 
  -3   1   8     4402.00     4251.44     41.39 o 
  -2   1   8       60.64       73.75      3.97 o 
  -1   1   8     4027.24     4172.14     47.63 o 
   0   1   8     1177.69     1098.16     14.84 o 
   1   1   8     7187.13     7076.30     67.20 o 
   2   1   8     1161.88     1160.17     14.20 o 
   3   1   8     2430.63     2412.15     25.12 o 
   4   1   8      653.39      703.08     11.31 o 
   5   1   8       18.32       26.68      4.57 o 
   6   1   8      661.12      666.26     12.19 o 
   7   1   8     4347.62     4292.10     43.49 o 
   8   1   8      520.68      516.22     15.37 o 
   9   1   8      280.11      318.56     10.30 o 
  10   1   8      140.92      153.37     10.89 o 
  11   1   8       36.31       36.78     10.14 o 
  12   1   8        0.69      -10.95     10.95 o 
 -15   2   8        2.63       20.79     12.40 o 
 -14   2   8       74.12       67.71     12.52 o 
 -13   2   8      868.01      853.52     20.38 o 
 -12   2   8      938.04      950.15     20.02 o 
 -11   2   8       73.52       84.09      8.64 o 
 -10   2   8     1058.46     1048.86     18.98 o 
  -9   2   8      153.41      132.15      7.83 o 
  -8   2   8     1512.32     1468.62     25.57 o 
  -7   2   8     4767.99     4643.48     43.62 o 
  -6   2   8     2663.66     2614.85     26.18 o 
  -5   2   8      820.67      838.00     12.21 o 
  -4   2   8       58.45       38.02      3.21 o 
  -3   2   8       32.18       54.08      3.90 o 
  -2   2   8       43.29       42.28      4.01 o 
  -1   2   8     3537.47     3561.39     42.28 o 
   0   2   8     1012.77     1054.57     16.28 o 
   1   2   8      840.63      877.41     13.14 o 
   2   2   8      615.78      736.17     19.80 o 
   3   2   8     1100.69     1124.23     17.16 o 
   4   2   8       81.88       87.66      6.42 o 
   5   2   8        4.86       -3.19      5.51 o 
   6   2   8       14.21       14.27      8.02 o 
   7   2   8     1224.98     1219.10     21.81 o 
   8   2   8       18.53       11.31      8.12 o 
   9   2   8      579.46      622.86     17.51 o 
  10   2   8      365.68      375.11     17.18 o 
  11   2   8       10.66        4.90     13.45 o 
  12   2   8        0.28      -11.96     11.96 o 
 -14   3   8       43.67       35.10      9.92 o 
 -13   3   8      310.40      295.44     17.35 o 
 -12   3   8       14.73       12.69      8.30 o 
 -11   3   8       38.61       37.19      7.87 o 
 -10   3   8     1079.99     1070.84     21.06 o 
  -9   3   8     1527.15     1445.61     21.77 o 
  -8   3   8      632.96      620.73     12.54 o 
  -7   3   8      119.89      117.45      7.37 o 
  -6   3   8     2972.12     2890.44     41.17 o 
  -5   3   8     2508.81     2533.66     32.17 o 
  -4   3   8     4360.87     4187.17     49.39 o 
  -3   3   8      700.91      670.55     13.66 o 
  -2   3   8      569.91      594.65     12.87 o 
  -1   3   8     1342.09     1362.99     65.91 o 
   0   3   8     3199.90     3256.70     43.14 o 
   1   3   8      657.45      670.20     21.48 o 
   2   3   8     8175.88     8032.14     92.30 o 
   3   3   8      123.05      134.99     10.44 o 
   4   3   8       84.26       83.80      7.33 o 
   5   3   8       39.28       48.15      6.99 o 
   6   3   8     1761.68     1655.61     48.09 o 
   7   3   8        8.17        4.19     10.20 o 
   8   3   8       26.23       35.47     11.41 o 
   9   3   8      182.92      225.00     16.23 o 
  10   3   8       47.88       95.88     16.68 o 
  11   3   8       11.80       -2.10     21.15 o 
  12   3   8      106.66      129.33     23.99 o 
 -14   4   8      103.35      109.01     13.63 o 
 -13   4   8      874.73      904.76     38.15 o 
 -12   4   8      179.60      179.14     14.25 o 
 -11   4   8      415.77      466.85     18.00 o 
 -10   4   8       62.73       63.60     10.37 o 
  -9   4   8      151.08      180.31     14.77 o 
  -8   4   8     1577.94     1528.46     41.45 o 
  -7   4   8     4643.41     4366.48     88.54 o 
  -6   4   8      696.63      690.74     25.02 o 
  -5   4   8      688.97      688.89     23.95 o 
  -4   4   8      761.09      767.43     23.38 o 
  -3   4   8       16.78       14.35      5.95 o 
  -2   4   8       59.01       77.55      6.84 o 
  -1   4   8     1570.83     1553.95     38.46 o 
   0   4   8      163.62      166.45     13.21 o 
   1   4   8        5.22       19.51     11.48 o 
   2   4   8        0.80        9.28      7.80 o 
   3   4   8      708.18      671.72     22.02 o 
   4   4   8       89.15       94.64     16.03 o 
   5   4   8       68.88       72.19      9.57 o 
   6   4   8        0.07       -7.45      7.45 o 
   7   4   8       69.52       58.10     12.78 o 
   8   4   8        7.08        4.32     10.29 o 
   9   4   8      774.19      799.31     32.02 o 
  10   4   8        6.33       19.22     13.96 o 
  11   4   8       14.89        3.03     15.05 o 
 -13   5   8        3.03      -12.38     12.38 o 
 -12   5   8      220.91      212.53     18.36 o 
 -11   5   8      104.78       96.81     24.26 o 
 -10   5   8      211.36      262.39     21.74 o 
  -9   5   8      195.52      194.40     18.67 o 
  -8   5   8       75.11       63.05     13.53 o 
  -7   5   8      314.02      326.29     18.86 o 
  -6   5   8     2385.77     2432.57     56.02 o 
  -5   5   8      244.01      216.33     23.28 o 
  -4   5   8     3168.04     3000.39     71.81 o 
  -3   5   8        5.23        4.03      9.44 o 
  -2   5   8     2361.56     2377.96     53.44 o 
  -1   5   8        2.77       -8.81      8.81 o 
   0   5   8     1684.62     1670.32     42.63 o 
   1   5   8     1094.33     1024.04     32.46 o 
   2   5   8     4527.51     4296.61     73.98 o 
   3   5   8       38.41       30.56      9.95 o 
   4   5   8       39.98       43.08     10.56 o 
   5   5   8        4.68        0.47     10.51 o 
   6   5   8      305.77      292.98     21.37 o 
   7   5   8      146.85      129.82     33.77 o 
   8   5   8      760.42      669.95     61.32 o 
   9   5   8        1.41        0.50     19.22 o 
  10   5   8       11.77       47.78     21.59 o 
 -12   6   8       25.99       15.89     17.38 o 
 -11   6   8      539.66      524.31     29.38 o 
 -10   6   8       65.93       65.29     17.64 o 
  -9   6   8      243.21      295.35     22.50 o 
  -8   6   8       19.01       35.62     14.02 o 
  -7   6   8      711.73      713.99     63.94 o 
  -6   6   8      194.82      199.36     28.20 o 
  -5   6   8       35.32       21.64     18.36 o 
  -4   6   8      373.07      344.29     30.82 o 
  -3   6   8      232.09      256.42     26.89 o 
  -2   6   8        2.84       15.16     10.24 o 
  -1   6   8        2.45        4.48     12.46 o 
   0   6   8      148.98      135.47     14.82 o 
   1   6   8       65.49       65.20     10.75 o 
   2   6   8       14.70       -5.17     10.10 o 
   3   6   8       30.46       44.73     11.36 o 
   4   6   8     1118.70     1131.02     31.90 o 
   5   6   8       21.90       19.58     11.74 o 
   6   6   8       52.32       42.69     18.03 o 
   7   6   8        1.16      -16.22     16.22 o 
   8   6   8       34.34       60.08     19.85 o 
   9   6   8       66.03       71.48     23.16 o 
 -11   7   8      152.50      191.49     35.41 o 
 -10   7   8      280.35      295.11     41.32 o 
  -9   7   8       65.21       78.04     28.86 o 
  -8   7   8      471.30      454.47     42.63 o 
  -7   7   8       21.59       30.17     23.61 o 
  -6   7   8      134.42      167.23     30.17 o 
  -5   7   8      676.06      730.56     46.56 o 
  -4   7   8      614.11      613.83     41.97 o 
  -3   7   8      315.86      335.77     34.10 o 
  -2   7   8      269.44      286.58     31.48 o 
  -1   7   8       30.20       19.36     12.76 o 
   0   7   8     2568.31     2476.75     60.26 o 
   1   7   8     1248.57     1262.66     60.96 o 
   2   7   8      229.13      225.09     16.49 o 
   3   7   8      133.05      152.23     14.68 o 
   4   7   8       25.77       15.27     17.08 o 
   5   7   8      178.64      154.86     23.13 o 
   6   7   8      848.74      859.74     41.24 o 
   7   7   8        0.73       13.59     24.26 o 
   8   7   8       36.58       17.77     30.82 o 
  -9   8   8      180.16      215.76     37.38 o 
  -8   8   8        4.31       36.72     30.82 o 
  -7   8   8      251.29      203.30     36.72 o 
  -6   8   8     1784.80     1636.22     76.07 o 
  -5   8   8      306.67      262.98     36.72 o 
  -4   8   8        6.00        9.18     21.64 o 
  -3   8   8      616.84      573.17     43.28 o 
  -2   8   8        1.07        9.18     20.33 o 
  -1   8   8       14.74        9.18     21.64 o 
   0   8   8       91.91       97.46     26.23 o 
   1   8   8      127.20      113.23     14.89 o 
   2   8   8      106.58      100.41     14.88 o 
   3   8   8      113.12      157.33     26.56 o 
   4   8   8      162.41      170.05     34.76 o 
   5   8   8      161.68      179.34     24.06 o 
   6   8   8       36.11       26.21     20.17 o 
  -7   9   8       24.28       34.10     30.17 o 
  -6   9   8       26.65       37.38     28.20 o 
  -5   9   8      373.58      346.92     42.63 o 
  -4   9   8      103.98      100.99     31.48 o 
  -3   9   8      602.73      640.06     47.87 o 
  -2   9   8      234.38      259.04     36.07 o 
  -1   9   8       85.08       44.40     21.97 o 
   0   9   8        0.76       11.53     20.33 o 
   1   9   8       44.34       83.94     28.20 o 
   2   9   8        7.23       -0.12     17.85 o 
   3   9   8      365.32      446.74     31.91 o 
   4   9   8      511.78      509.24     35.42 o 
 -15   0   9      477.35      528.39     40.33 o 
 -13   0   9       30.44       10.02     12.35 o 
 -11   0   9      164.61      146.11     13.75 o 
  -9   0   9      625.53      652.65     16.82 o 
  -7   0   9       85.36       74.57      6.72 o 
  -5   0   9     2554.73     2632.12     37.38 o 
  -3   0   9     6121.41     6671.20     96.39 o 
  -1   0   9      231.65      135.37     12.45 o 
   1   0   9    21063.25    21082.82    332.38 o 
   3   0   9      933.09     1017.66     33.70 o 
   5   0   9     3744.04     3518.34     51.21 o 
   7   0   9      134.19      171.66     16.90 o 
   9   0   9      186.22      169.20     13.03 o 
  11   0   9        1.26      -13.41     13.41 o 
 -15   1   9       28.87       11.12     15.15 o 
 -14   1   9      642.74      695.47     21.35 o 
 -13   1   9        8.75        7.61     10.13 o 
 -12   1   9       41.88       50.78      7.81 o 
 -11   1   9      390.51      384.04     11.37 o 
 -10   1   9      478.34      490.05     15.94 o 
  -9   1   9     1243.45     1240.74     16.79 o 
  -8   1   9     5406.56     5300.38     49.99 o 
  -7   1   9     1606.60     1649.19     19.07 o 
  -6   1   9     7019.40     7263.96     65.36 o 
  -5   1   9      160.98      165.48      5.16 o 
  -4   1   9     6178.33     6251.71     59.80 o 
  -3   1   9       94.81       95.92      4.59 o 
  -2   1   9     5854.75     5780.05     59.85 o 
  -1   1   9     1963.85     1929.91     23.17 o 
   0   1   9      930.36      936.79     13.89 o 
   1   1   9      864.70      869.41     12.47 o 
   2   1   9       32.21       25.60      3.72 o 
   3   1   9       16.93       28.46      4.07 o 
   4   1   9       87.20      101.33      5.49 o 
   5   1   9     1052.62     1023.46     16.29 o 
   6   1   9      107.75       90.72      6.15 o 
   7   1   9      166.90      179.02      7.58 o 
   8   1   9       55.74       68.40      6.69 o 
   9   1   9      149.43      125.65      8.40 o 
  10   1   9      407.96      428.44     14.83 o 
  11   1   9       70.98       28.62     10.39 o 
  12   1   9       35.46       38.80     16.47 o 
 -15   2   9       36.74       25.96     15.50 o 
 -14   2   9        2.91       -8.60     10.59 o 
 -13   2   9        2.71       -2.21      8.62 o 
 -12   2   9       15.89       18.80      8.48 o 
 -11   2   9       20.97       27.74      7.65 o 
 -10   2   9     1058.94     1069.16     34.46 o 
  -9   2   9      954.96      981.38     15.77 o 
  -8   2   9      223.12      233.12      7.66 o 
  -7   2   9      493.63      503.98      9.34 o 
  -6   2   9      992.14      997.78     12.98 o 
  -5   2   9      195.23      189.25      5.63 o 
  -4   2   9       11.31       30.47      3.52 o 
  -3   2   9      684.93      700.76     11.41 o 
  -2   2   9     6285.80     6630.56     74.95 o 
  -1   2   9     4047.21     3994.31     47.56 o 
   0   2   9     4329.16     4350.94     51.76 o 
   1   2   9     3184.09     3151.38     35.68 o 
   2   2   9       94.97      118.70      5.53 o 
   3   2   9     1380.79     1433.24     20.92 o 
   4   2   9       69.88       72.41      6.50 o 
   5   2   9      202.39      229.40     15.87 o 
   6   2   9       82.02      101.70      8.37 o 
   7   2   9      334.96      361.32     12.93 o 
   8   2   9       37.09       36.87      9.18 o 
   9   2   9        4.24       10.67     10.91 o 
  10   2   9        2.09      -10.12     10.12 o 
  11   2   9        3.93        7.14     12.23 o 
 -14   3   9       14.11       18.60     10.32 o 
 -13   3   9      823.91      835.67     20.33 o 
 -12   3   9      224.73      224.76     14.25 o 
 -11   3   9      650.81      627.68     25.27 o 
 -10   3   9      397.39      390.64     14.57 o 
  -9   3   9     1109.50     1101.06     18.44 o 
  -8   3   9     1091.03     1084.47     22.08 o 
  -7   3   9     7857.38     7727.18     99.23 o 
  -6   3   9     2428.06     2339.83     35.07 o 
  -5   3   9      170.03      169.42      6.86 o 
  -4   3   9     1227.20     1192.15     18.40 o 
  -3   3   9     4290.49     4392.62     51.87 o 
  -2   3   9      779.61      720.10     12.32 o 
  -1   3   9     4308.38     4321.60     57.19 o 
   0   3   9     2399.59     2468.50     41.78 o 
   1   3   9     1390.38     1355.40     27.01 o 
   2   3   9       16.33       27.96      9.09 o 
   3   3   9      183.65      186.24      7.84 o 
   4   3   9      259.60      285.45     12.33 o 
   5   3   9      404.94      428.92     23.10 o 
   6   3   9        2.79       11.50      9.13 o 
   7   3   9      143.77      141.07     13.73 o 
   8   3   9       18.05       10.45     11.25 o 
   9   3   9        4.34       -6.79     11.79 o 
  10   3   9        0.04      -15.14     15.14 o 
  11   3   9       80.66      120.22     22.98 o 
 -14   4   9        5.92        1.19     13.29 o 
 -13   4   9        7.92        5.97     11.45 o 
 -12   4   9        2.97       -1.81     10.98 o 
 -11   4   9        0.71       -7.83      9.85 o 
 -10   4   9      689.15      687.09     20.45 o 
  -9   4   9        5.27        5.16      9.33 o 
  -8   4   9       70.56      109.48     14.35 o 
  -7   4   9        1.68        8.78     10.64 o 
  -6   4   9     1464.70     1420.59     37.62 o 
  -5   4   9      296.89      305.20     20.66 o 
  -4   4   9       71.85       59.01      7.51 o 
  -3   4   9      736.92      732.76     15.43 o 
  -2   4   9     1954.32     1979.49     40.72 o 
  -1   4   9      184.88      211.47     15.22 o 
   0   4   9     5353.03     5134.84    102.02 o 
   1   4   9      125.66      175.57     65.25 o 
   2   4   9       55.21       66.01     10.60 o 
   3   4   9     1564.93     1581.63     35.95 o 
   4   4   9      633.08      657.70     16.32 o 
   5   4   9       34.27       40.12      8.27 o 
   6   4   9      901.10      898.11     21.90 o 
   7   4   9        6.77       -0.37      9.17 o 
   8   4   9        9.55       20.36     10.44 o 
   9   4   9       54.52       77.48     14.88 o 
  10   4   9        4.07       -0.58     14.18 o 
  11   4   9       16.53        5.25     27.54 o 
 -13   5   9      210.33      215.08     19.15 o 
 -12   5   9       43.41       37.07     19.02 o 
 -11   5   9      261.33      259.88     22.46 o 
 -10   5   9       12.08       31.32     14.56 o 
  -9   5   9     1808.21     1846.97     49.77 o 
  -8   5   9     1022.06     1033.68     35.29 o 
  -7   5   9     1366.89     1492.99     41.08 o 
  -6   5   9      501.17      499.44     22.65 o 
  -5   5   9      606.33      572.08     23.00 o 
  -4   5   9       31.14       65.58     19.67 o 
  -3   5   9     1437.54     1492.82     38.82 o 
  -2   5   9      129.94      109.94     12.89 o 
  -1   5   9     3211.34     3075.99     67.41 o 
   0   5   9      308.69      322.06     18.55 o 
   1   5   9       15.34       14.15     10.89 o 
   2   5   9      631.95      553.55     21.31 o 
   3   5   9      308.09      310.70     30.57 o 
   4   5   9      189.20      189.42     15.30 o 
   5   5   9      381.33      370.50     19.47 o 
   6   5   9        2.80        2.34     11.94 o 
   7   5   9      215.82      193.17     28.86 o 
   8   5   9       30.85       37.67     19.54 o 
   9   5   9       24.21       47.96     21.41 o 
  10   5   9       24.57       24.23     22.44 o 
 -12   6   9       17.90       14.71     16.99 o 
 -11   6   9        4.64        4.35     15.26 o 
 -10   6   9       46.15       42.26     17.02 o 
  -9   6   9       98.60       81.97     25.58 o 
  -8   6   9        0.47        9.84     20.99 o 
  -7   6   9      332.34      419.06     37.38 o 
  -6   6   9       51.94       89.84     22.30 o 
  -5   6   9      358.38      371.18     34.10 o 
  -4   6   9      461.85      512.84     38.04 o 
  -3   6   9       20.21       49.84     19.67 o 
  -2   6   9       44.49       40.24     12.59 o 
  -1   6   9      181.92      206.31     17.08 o 
   0   6   9     2664.72     2694.96     63.05 o 
   1   6   9      323.27      294.36     17.12 o 
   2   6   9       99.24       95.72     12.90 o 
   3   6   9      106.56      105.28     13.71 o 
   4   6   9     1136.12     1108.62     38.87 o 
   5   6   9        3.45      -12.33     14.10 o 
   6   6   9      133.75      154.07     27.54 o 
   7   6   9      683.83      734.01     57.05 o 
   8   6   9      241.87      240.14     29.84 o 
   9   6   9      213.05      245.39     42.95 o 
 -11   7   9      196.37      218.38     39.35 o 
 -10   7   9       93.98       47.22     29.51 o 
  -9   7   9      132.67      165.26     32.13 o 
  -8   7   9      806.01      939.76     59.02 o 
  -7   7   9      531.29      594.81     44.59 o 
  -6   7   9      284.38      236.09     32.79 o 
  -5   7   9      249.01      338.39     33.45 o 
  -4   7   9      247.73      293.14     34.10 o 
  -3   7   9      313.11      293.80     33.45 o 
  -2   7   9      564.30      569.23     40.66 o 
  -1   7   9        7.83       19.41     13.35 o 
   0   7   9       21.50       46.45     29.18 o 
   1   7   9      891.10      905.90     28.84 o 
   2   7   9      515.64      486.81     43.23 o 
   3   7   9      431.16      390.75     20.77 o 
   4   7   9      357.69      359.44     20.94 o 
   5   7   9        0.39       23.29     18.07 o 
   6   7   9       49.63       56.41     21.00 o 
   7   7   9        0.44      -10.49     20.40 o 
   8   7   9       87.48       85.25     30.82 o 
  -9   8   9       12.14      -23.61     29.51 o 
  -8   8   9       12.30       -4.59     28.20 o 
  -7   8   9      748.31      720.72     53.78 o 
  -6   8   9      182.11      177.72     33.45 o 
  -5   8   9       13.79        2.62     25.58 o 
  -4   8   9       77.44       46.56     24.92 o 
  -3   8   9        4.22       -4.59     24.92 o 
  -2   8   9      107.66       95.09     28.20 o 
  -1   8   9      294.15      296.42     34.10 o 
   0   8   9      799.86      695.00     35.16 o 
   1   8   9       94.59      123.80     25.38 o 
   2   8   9      590.07      598.98     26.30 o 
   3   8   9       10.14        6.72     18.31 o 
   4   8   9       87.77       74.95     46.23 o 
   5   8   9       93.94      120.62     24.56 o 
   6   8   9       38.30       38.44     38.69 o 
  -6   9   9      100.83      121.32     35.41 o 
  -5   9   9      333.96      321.34     40.00 o 
  -4   9   9      254.18      249.20     36.72 o 
  -3   9   9        1.28       53.78     29.51 o 
  -2   9   9      316.25      359.38     38.04 o 
  -1   9   9       26.58       56.35     40.00 o 
   0   9   9      346.13      306.90     27.64 o 
   1   9   9      249.12      299.33     26.79 o 
   2   9   9       23.61       18.21     40.66 o 
   3   9   9        2.68        7.53     19.04 o 
 -14   0  10      255.47      261.28     18.78 o 
 -12   0  10      176.68      142.04     18.79 o 
 -10   0  10     4194.94     4148.76     59.08 o 
  -8   0  10      708.09      722.78     17.65 o 
  -6   0  10      722.13      637.07     14.93 o 
  -4   0  10     6293.78     6139.49     89.86 o 
  -2   0  10     4074.92     3982.06     61.13 o 
   0   0  10      349.79      257.67     19.46 o 
   2   0  10     1478.25     1405.67     25.37 o 
   4   0  10     1947.06     2001.57     32.88 o 
   6   0  10     1988.91     1947.59     34.00 o 
   8   0  10       26.93       16.27      9.34 o 
  10   0  10      911.94      910.71     37.33 o 
 -15   1  10      127.79      153.08     14.98 o 
 -14   1  10        3.70        1.65     10.85 o 
 -13   1  10     1290.45     1285.68     26.78 o 
 -12   1  10        1.90        2.63      7.08 o 
 -11   1  10      484.60      480.71     12.62 o 
 -10   1  10       48.17       55.36      6.85 o 
  -9   1  10       14.92       13.28      4.95 o 
  -8   1  10      223.02      207.87      7.05 o 
  -7   1  10        6.46        1.50      3.99 o 
  -6   1  10     1474.15     1566.81     18.31 o 
  -5   1  10      814.13      822.76     12.35 o 
  -4   1  10       12.92       21.39      3.65 o 
  -3   1  10      371.52      401.76      8.81 o 
  -2   1  10       23.30       37.66      4.26 o 
  -1   1  10     1301.13     1289.21     17.52 o 
   0   1  10      125.85      149.42      7.09 o 
   1   1  10     1132.95     1178.35     15.74 o 
   2   1  10      284.30      300.26      7.44 o 
   3   1  10      392.37      371.86     11.59 o 
   4   1  10     1239.69     1209.99     16.57 o 
   5   1  10     1853.92     1857.05     22.50 o 
   6   1  10      194.55      178.13      7.58 o 
   7   1  10      404.64      413.00     10.56 o 
   8   1  10      123.97      135.13      7.70 o 
   9   1  10      119.55      117.91     10.22 o 
  10   1  10        4.54       18.14     10.66 o 
  11   1  10      438.35      448.07     17.68 o 
 -15   2  10      155.33      159.47     14.85 o 
 -14   2  10       17.19        5.45     13.23 o 
 -13   2  10       81.24       79.05     10.27 o 
 -12   2  10      518.88      485.79     14.97 o 
 -11   2  10      343.27      351.94     12.13 o 
 -10   2  10     1266.34     1245.29     19.02 o 
  -9   2  10     2058.56     1991.49     25.02 o 
  -8   2  10     1106.83     1065.39     17.08 o 
  -7   2  10       41.59       43.88      4.64 o 
  -6   2  10     1243.94     1220.72     15.85 o 
  -5   2  10      976.70      997.61     13.79 o 
  -4   2  10     4289.01     4222.25     38.86 o 
  -3   2  10     3852.58     3730.05     40.23 o 
  -2   2  10     1424.90     1321.11     19.91 o 
  -1   2  10      560.72      592.07     12.47 o 
   0   2  10      933.29      959.52     14.76 o 
   1   2  10     1970.74     2098.01     26.16 o 
   2   2  10     2489.28     2455.06     33.12 o 
   3   2  10     3718.13     3633.49     39.55 o 
   4   2  10     2407.77     2447.01     29.64 o 
   5   2  10      237.61      217.81      8.79 o 
   6   2  10        2.02        0.71      6.36 o 
   7   2  10       90.39       98.64      9.70 o 
   8   2  10        7.29        9.19      9.00 o 
   9   2  10      337.14      337.00     15.04 o 
  10   2  10       39.85       37.83     11.45 o 
  11   2  10        6.63      -10.39     12.93 o 
 -14   3  10       30.04       21.86     10.10 o 
 -13   3  10       15.21       12.45      9.28 o 
 -12   3  10      534.30      530.23     22.19 o 
 -11   3  10      118.63      137.89      9.21 o 
 -10   3  10      938.63      905.39     17.98 o 
  -9   3  10        3.54       -2.09      5.79 o 
  -8   3  10       10.35        7.96      7.06 o 
  -7   3  10      445.51      454.13     14.19 o 
  -6   3  10      162.32      180.23     11.01 o 
  -5   3  10      300.70      303.95     13.08 o 
  -4   3  10      606.02      568.56     10.36 o 
  -3   3  10       12.01        7.73      3.70 o 
  -2   3  10      867.10      834.39     14.48 o 
  -1   3  10      117.16      114.63      6.94 o 
   0   3  10       72.47       63.14      6.46 o 
   1   3  10      202.37      192.85      9.12 o 
   2   3  10      270.30      270.05     11.22 o 
   3   3  10        7.95       10.46      7.17 o 
   4   3  10     1554.68     1498.69     29.16 o 
   5   3  10      660.58      638.85     31.21 o 
   6   3  10       83.83       78.34     11.21 o 
   7   3  10        5.18       -1.25     10.23 o 
   8   3  10      260.55      300.14     17.29 o 
   9   3  10        1.24       -2.22     13.54 o 
  10   3  10      376.02      396.00     23.77 o 
  11   3  10        0.64       -2.47     14.05 o 
 -14   4  10       47.17       57.93     15.15 o 
 -13   4  10       39.07       60.28     12.91 o 
 -12   4  10       42.37       42.43     11.74 o 
 -11   4  10      297.72      278.50     17.70 o 
 -10   4  10       84.82       99.40     12.42 o 
  -9   4  10     3263.31     3221.33    121.32 o 
  -8   4  10       29.98       45.66     12.89 o 
  -7   4  10       36.24       33.07     11.30 o 
  -6   4  10     1210.15     1266.19     39.02 o 
  -5   4  10     3485.98     3764.69     76.77 o 
  -4   4  10        6.93       -1.65      5.44 o 
  -3   4  10     6007.78     5777.50     89.24 o 
  -2   4  10     1566.78     1566.24     43.85 o 
  -1   4  10     1004.79      936.57     51.65 o 
   0   4  10      417.64      392.88     20.40 o 
   1   4  10     1492.58     1547.39     41.73 o 
   2   4  10      834.89      814.60     26.72 o 
   3   4  10     1887.65     1859.32     36.16 o 
   4   4  10       10.70       10.59      7.17 o 
   5   4  10       21.72       21.57      8.59 o 
   6   4  10      201.37      198.80     13.63 o 
   7   4  10        0.74       -9.40      9.62 o 
   8   4  10      107.96       75.88     12.40 o 
   9   4  10      435.26      445.15     32.27 o 
  10   4  10       33.04       15.58     26.24 o 
 -13   5  10        0.03      -13.77     13.77 o 
 -12   5  10      349.11      372.82     30.82 o 
 -11   5  10       30.81       41.17     17.08 o 
 -10   5  10      960.21      889.84     37.38 o 
  -9   5  10      243.21      241.43     20.73 o 
  -8   5  10      245.83      215.94     20.33 o 
  -7   5  10       30.81       37.33     12.13 o 
  -6   5  10      309.59      314.13     29.51 o 
  -5   5  10      273.11      232.15     25.58 o 
  -4   5  10      275.78      315.44     27.54 o 
  -3   5  10        0.74       -4.73     10.82 o 
  -2   5  10     1835.29     1809.42     46.31 o 
  -1   5  10      540.00      520.00     23.88 o 
   0   5  10       89.42       77.50     13.21 o 
   1   5  10        6.85       13.62     11.48 o 
   2   5  10       22.44       45.99     11.15 o 
   3   5  10      154.39      146.59     14.49 o 
   4   5  10      867.04      888.26     28.90 o 
   5   5  10       26.64       31.41     13.28 o 
   6   5  10      159.02      176.90     26.70 o 
   7   5  10       63.53       70.90     20.60 o 
   8   5  10       52.09       47.06     38.69 o 
   9   5  10        7.81       -2.68     20.81 o 
 -12   6  10       63.97       39.35     30.82 o 
 -11   6  10      108.76      140.34     31.48 o 
 -10   6  10      296.23      261.01     36.72 o 
  -9   6  10      857.76      962.06     56.40 o 
  -8   6  10       14.73       22.95     22.30 o 
  -7   6  10      523.64      586.94     43.94 o 
  -6   6  10       49.88       55.09     22.30 o 
  -5   6  10     1652.03     1660.48     70.17 o 
  -4   6  10       80.58      118.70     24.26 o 
  -3   6  10     1751.85     1883.46     72.14 o 
  -2   6  10     1533.81     1553.47     42.80 o 
  -1   6  10      422.07      424.37     22.24 o 
   0   6  10      254.55      255.10     19.46 o 
   1   6  10      731.04      750.71     26.41 o 
   2   6  10      127.02      118.96     14.45 o 
   3   6  10      447.91      460.97     21.49 o 
   4   6  10        5.45        4.46     13.32 o 
   5   6  10       82.51       95.65     15.62 o 
   6   6  10        6.04       -2.02     18.07 o 
   7   6  10       16.64       11.78     19.88 o 
   8   6  10        2.60      -17.55     30.49 o 
 -10   7  10      153.66      135.09     34.76 o 
  -9   7  10       13.02       10.49     27.54 o 
  -8   7  10      400.88      459.06     41.97 o 
  -7   7  10        1.16       18.36     25.58 o 
  -6   7  10       43.77       45.25     24.26 o 
  -5   7  10      153.77      188.21     31.48 o 
  -4   7  10       97.46      116.73     26.23 o 
  -3   7  10        2.08       13.12     22.95 o 
  -2   7  10       18.32       62.30     23.61 o 
  -1   7  10      116.84      129.33     17.27 o 
   0   7  10      377.13      457.31     26.56 o 
   1   7  10        1.86       -3.27     11.58 o 
   2   7  10      186.01      212.07     32.52 o 
   3   7  10      281.52      259.00     22.25 o 
   4   7  10       47.92       46.13     14.99 o 
   5   7  10      318.42      388.65     31.06 o 
   6   7  10       43.13       13.06     28.53 o 
   7   7  10       19.22        7.32     24.59 o 
  -9   8  10        1.62      -29.51     29.51 o 
  -8   8  10      251.22      309.54     42.63 o 
  -7   8  10      221.71      279.37     40.66 o 
  -6   8  10      783.19      891.23     59.68 o 
  -5   8  10      474.98      464.31     41.97 o 
  -4   8  10      737.28      776.47     54.43 o 
  -3   8  10       64.97       89.84     27.54 o 
  -2   8  10      950.63      946.32     57.05 o 
  -1   8  10      983.79     1029.60     57.71 o 
   0   8  10       82.11      110.18     19.61 o 
   1   8  10       22.32        8.37     13.49 o 
   2   8  10      250.40      266.10     19.79 o 
   3   8  10       43.23       65.08     20.60 o 
   4   8  10        9.19       32.98     20.17 o 
   5   8  10       40.72       27.19     21.47 o 
  -6   9  10        1.02       -1.97     30.82 o 
  -5   9  10        0.31        7.87     30.82 o 
  -4   9  10       31.34       43.28     30.82 o 
  -3   9  10        0.02       11.15     25.58 o 
  -2   9  10      203.47      246.58     36.72 o 
  -1   9  10       12.42       17.34     20.17 o 
   0   9  10        4.25       -2.59     19.21 o 
   1   9  10       54.78       54.69     26.56 o 
   2   9  10       86.75       86.57     32.79 o 
 -15   0  11      137.26      117.54     26.47 o 
 -13   0  11     1037.06     1101.90     31.68 o 
 -11   0  11     2501.23     2532.95     48.55 o 
  -9   0  11     1225.49     1215.35     24.17 o 
  -7   0  11     6105.80     6052.60     79.73 o 
  -5   0  11     1755.68     1601.67     29.86 o 
  -3   0  11     2259.43     2391.25     40.10 o 
  -1   0  11     3167.21     3084.32     50.09 o 
   1   0  11       10.42       13.59      7.86 o 
   3   0  11      235.71      213.42     10.27 o 
   5   0  11     1421.64     1469.13     28.08 o 
   7   0  11       21.77       22.16      9.78 o 
   9   0  11      130.36      154.39     13.43 o 
  11   0  11      101.72      115.87     16.51 o 
 -15   1  11       16.62       14.01     12.43 o 
 -14   1  11      211.91      212.91     14.36 o 
 -13   1  11      103.65      116.85     10.80 o 
 -12   1  11        0.97       -1.01      7.96 o 
 -11   1  11      187.75      184.84      9.09 o 
 -10   1  11      205.04      196.30      8.71 o 
  -9   1  11        9.54        6.15      5.54 o 
  -8   1  11       40.51       32.19      5.08 o 
  -7   1  11      172.32      156.07      6.29 o 
  -6   1  11     3564.59     3557.22     37.32 o 
  -5   1  11      535.29      518.98     10.05 o 
  -4   1  11     1742.26     1681.13     21.58 o 
  -3   1  11      212.32      199.89      6.73 o 
  -2   1  11     2120.15     2053.00     25.14 o 
  -1   1  11      169.52      184.14      8.31 o 
   0   1  11     2998.15     2829.23     33.13 o 
   1   1  11     1407.16     1383.74     18.10 o 
   2   1  11     3208.32     3128.63     32.08 o 
   3   1  11      135.77      160.05      6.36 o 
   4   1  11       21.92       22.23      4.98 o 
   5   1  11      742.20      718.28     13.28 o 
   6   1  11      198.10      197.71      7.95 o 
   7   1  11        1.12       -2.68      5.91 o 
   8   1  11      918.32      948.79     34.62 o 
   9   1  11       80.36       82.40     11.14 o 
  10   1  11      149.84      136.50     13.12 o 
  11   1  11      480.43      554.64     20.16 o 
 -14   2  11      193.96      209.81     14.50 o 
 -13   2  11      357.07      418.27     14.78 o 
 -12   2  11      870.59      854.99     18.98 o 
 -11   2  11     1310.80     1308.96     20.35 o 
 -10   2  11        9.58        6.57      6.13 o 
  -9   2  11     1149.09     1110.46     17.32 o 
  -8   2  11      850.74      831.10     14.25 o 
  -7   2  11     1696.12     1702.61     20.94 o 
  -6   2  11     2586.24     2569.30     28.13 o 
  -5   2  11     1370.11     1292.98     16.65 o 
  -4   2  11       79.84       78.23      4.68 o 
  -3   2  11     1721.04     1727.86     21.61 o 
  -2   2  11        7.25        7.82      4.88 o 
  -1   2  11      110.22       82.63      6.51 o 
   0   2  11     3391.45     3336.03     38.45 o 
   1   2  11       10.44        1.99      4.62 o 
   2   2  11      825.15      849.95     14.33 o 
   3   2  11      336.39      305.85      9.44 o 
   4   2  11      186.04      183.17      8.33 o 
   5   2  11      355.94      349.52     14.86 o 
   6   2  11       30.32       30.37      8.48 o 
   7   2  11        2.91        3.01      8.90 o 
   8   2  11      368.80      382.18     21.00 o 
   9   2  11      139.08      145.70     12.89 o 
  10   2  11      127.48      138.51     13.80 o 
 -14   3  11      138.86      123.94     11.32 o 
 -13   3  11       45.50       38.56     12.34 o 
 -12   3  11       12.46       -4.09      8.12 o 
 -11   3  11      369.11      374.16     23.12 o 
 -10   3  11        3.79       -2.49      6.53 o 
  -9   3  11       85.52       88.17      7.24 o 
  -8   3  11     2521.49     2470.04     38.88 o 
  -7   3  11       71.80       83.01      5.64 o 
  -6   3  11       89.46       82.90      6.11 o 
  -5   3  11     2240.98     2241.15     27.06 o 
  -4   3  11     3157.37     3119.18     35.48 o 
  -3   3  11     3285.08     3220.26     40.23 o 
  -2   3  11      171.94      164.38      8.16 o 
  -1   3  11      255.64      253.22     12.57 o 
   0   3  11      965.82      946.98     19.38 o 
   1   3  11     6321.82     6064.92     80.74 o 
   2   3  11      177.71      185.56      9.25 o 
   3   3  11     2446.60     2521.41     36.38 o 
   4   3  11      658.13      662.81     20.41 o 
   5   3  11       48.99       68.59     10.85 o 
   6   3  11      103.12      106.63     12.58 o 
   7   3  11      708.04      689.43     23.26 o 
   8   3  11      357.70      370.44     18.35 o 
   9   3  11        0.85       -3.80     11.59 o 
  10   3  11        0.69       16.21     13.82 o 
 -13   4  11       85.61      105.53     14.14 o 
 -12   4  11     1492.91     1387.26     31.95 o 
 -11   4  11      316.51      327.59     18.12 o 
 -10   4  11      130.86      114.41     13.44 o 
  -9   4  11       41.09       47.56     14.56 o 
  -8   4  11     1506.21     1522.06     42.34 o 
  -7   4  11      526.05      572.26     24.65 o 
  -6   4  11     3419.62     3509.63     97.39 o 
  -5   4  11       85.26      108.20     14.38 o 
  -4   4  11       35.00       34.72      8.30 o 
  -3   4  11       28.18       40.50      8.58 o 
  -2   4  11      305.52      328.20     14.38 o 
  -1   4  11      194.66      204.39     18.81 o 
   0   4  11     2898.12     2761.02     71.54 o 
   1   4  11       17.59       22.93     12.70 o 
   2   4  11      249.01      206.90     11.83 o 
   3   4  11      985.12      926.72     20.91 o 
   4   4  11       41.39       38.67      8.26 o 
   5   4  11      379.15      381.81     15.70 o 
   6   4  11        9.38       11.91     11.64 o 
   7   4  11       12.35       21.74     10.80 o 
   8   4  11      417.43      450.69     19.63 o 
   9   4  11      179.53      190.53     18.18 o 
 -13   5  11       28.77       29.77     18.78 o 
 -12   5  11       31.38       23.20     17.60 o 
 -11   5  11      468.07      468.38     27.31 o 
 -10   5  11        8.70      -12.74     14.81 o 
  -9   5  11        6.99       14.09     14.17 o 
  -8   5  11      184.57      243.30     29.51 o 
  -7   5  11      243.05      295.11     30.17 o 
  -6   5  11       89.83       89.84     23.61 o 
  -5   5  11      729.80      797.45     43.94 o 
  -4   5  11        3.71        5.25     16.39 o 
  -3   5  11      782.23      717.25     35.74 o 
  -2   5  11     1297.51     1248.56     38.24 o 
  -1   5  11      714.26      763.86     30.13 o 
   0   5  11      277.83      258.71     20.66 o 
   1   5  11     3309.92     3309.49     75.12 o 
   2   5  11      589.52      560.82     22.91 o 
   3   5  11      423.72      438.68     20.56 o 
   4   5  11        1.71       15.83     12.06 o 
   5   5  11       49.33       75.55     14.73 o 
   6   5  11       12.79       20.70     14.29 o 
   7   5  11      221.32      230.67     20.45 o 
   8   5  11       79.66      131.72     24.08 o 
   9   5  11        4.55        6.29     27.22 o 
 -12   6  11      498.97      561.36     47.87 o 
 -11   6  11        5.49       29.51     28.86 o 
 -10   6  11      346.71      368.56     38.04 o 
  -9   6  11       88.01       95.75     26.89 o 
  -8   6  11      549.78      581.04     43.28 o 
  -7   6  11      617.17      656.46     45.25 o 
  -6   6  11     1067.63      985.67     55.09 o 
  -5   6  11        9.92        9.18     20.99 o 
  -4   6  11      300.53      301.01     31.48 o 
  -3   6  11        5.26       -8.53     17.71 o 
  -2   6  11      558.68      512.05     26.42 o 
  -1   6  11      379.37      408.57     32.79 o 
   0   6  11       18.24       28.29     14.10 o 
   1   6  11      139.66      136.10     15.21 o 
   2   6  11        4.11       -5.92     11.58 o 
   3   6  11      250.29      248.57     18.18 o 
   4   6  11       47.79       52.75     14.47 o 
   5   6  11      493.65      493.56     24.20 o 
   6   6  11       18.88       20.03     20.15 o 
   7   6  11       71.78       84.55     23.06 o 
   8   6  11        1.55       29.66     22.71 o 
 -10   7  11       86.71      146.24     33.45 o 
  -9   7  11      154.00      200.02     36.72 o 
  -8   7  11       42.63       33.45     24.92 o 
  -7   7  11      120.89      114.11     28.86 o 
  -6   7  11      589.70      551.53     44.59 o 
  -5   7  11       98.16       86.57     26.89 o 
  -4   7  11      600.35      657.11     46.56 o 
  -3   7  11      409.40      402.66     38.69 o 
  -2   7  11        4.29        5.25     22.30 o 
  -1   7  11        6.95       22.30     20.99 o 
   0   7  11      238.46      258.14     27.54 o 
   1   7  11      406.68      392.89     31.21 o 
   2   7  11      595.12      646.28     37.64 o 
   3   7  11       68.05       49.83     15.23 o 
   4   7  11        1.08       -2.29     14.25 o 
   5   7  11       37.85       52.83     20.85 o 
   6   7  11       39.21       66.95     24.34 o 
  -8   8  11       68.21       66.24     32.13 o 
  -7   8  11      116.15      169.20     36.07 o 
  -6   8  11        6.13        5.25     27.54 o 
  -5   8  11      280.63      287.90     36.07 o 
  -4   8  11      271.92      274.78     38.69 o 
  -3   8  11       12.82        9.18     24.92 o 
  -2   8  11       69.01       47.22     27.54 o 
  -1   8  11      300.66      298.39     34.76 o 
   0   8  11       13.95       -2.18     17.14 o 
   1   8  11       35.68       26.59     20.49 o 
   2   8  11      235.27      245.01     28.35 o 
   3   8  11       35.66       57.78     20.63 o 
   4   8  11       33.18       44.53     22.49 o 
  -5   9  11       20.15       28.20     32.13 o 
  -4   9  11      227.45      292.49     41.32 o 
  -3   9  11        0.38      -10.49     25.58 o 
  -2   9  11      368.74      447.91     45.25 o 
  -1   9  11      429.74      397.44     31.49 o 
   0   9  11       37.92       41.66     20.60 o 
   1   9  11      219.21      237.67     31.81 o 
 -14   0  12      255.21      288.77     20.03 o 
 -12   0  12       28.27       25.99     12.22 o 
 -10   0  12     2132.78     2192.30     36.74 o 
  -8   0  12       26.43       17.87      7.22 o 
  -6   0  12      415.07      402.86     13.01 o 
  -4   0  12      147.33      153.85      9.66 o 
  -2   0  12      632.57      609.89     23.49 o 
   0   0  12     1591.21     1464.80     31.59 o 
   2   0  12      343.62      361.85     12.48 o 
   4   0  12       22.83       33.38      8.19 o 
   6   0  12     1071.18     1133.46     25.65 o 
   8   0  12       95.83       91.69     11.97 o 
  10   0  12       28.42        6.16     20.34 o 
 -14   1  12       50.69       37.50     11.88 o 
 -13   1  12      433.16      443.00     16.87 o 
 -12   1  12       90.29       85.30      9.69 o 
 -11   1  12      161.10      186.37      9.55 o 
 -10   1  12        9.72        7.37      6.56 o 
  -9   1  12     5489.74     5375.04     55.54 o 
  -8   1  12     1103.11     1115.52     16.98 o 
  -7   1  12     3582.04     3554.95     35.98 o 
  -6   1  12      126.03      126.54      8.26 o 
  -5   1  12     3579.79     3620.34     40.62 o 
  -4   1  12      311.15      308.21     12.12 o 
  -3   1  12     3365.20     3158.68     36.08 o 
  -2   1  12      305.72      259.91      7.96 o 
  -1   1  12     3480.23     3484.51     39.63 o 
   0   1  12       93.61       88.16      6.04 o 
   1   1  12       17.27       14.17      4.69 o 
   2   1  12       67.55       65.04      5.87 o 
   3   1  12      413.13      369.73     10.01 o 
   4   1  12        8.45        0.85      4.89 o 
   5   1  12        9.42       18.57      5.64 o 
   6   1  12      186.18      177.21      8.01 o 
   7   1  12       47.19       46.98      8.29 o 
   8   1  12       12.83        7.01      9.95 o 
   9   1  12       74.73      103.82     12.19 o 
  10   1  12      132.03      160.57     13.70 o 
 -14   2  12      100.66      126.85     13.27 o 
 -13   2  12       15.67       35.84      9.64 o 
 -12   2  12      145.04      155.01     10.54 o 
 -11   2  12      172.79      166.22      8.98 o 
 -10   2  12      265.23      288.13      9.83 o 
  -9   2  12      831.13      790.37     21.52 o 
  -8   2  12      281.05      293.21      9.54 o 
  -7   2  12     2310.39     2281.76     26.32 o 
  -6   2  12      381.83      357.32      9.23 o 
  -5   2  12       29.11       33.09      4.74 o 
  -4   2  12       87.24       83.69      5.53 o 
  -3   2  12       29.71       28.93      4.45 o 
  -2   2  12        4.70        4.67      5.39 o 
  -1   2  12     3419.48     3420.26     43.64 o 
   0   2  12     1467.71     1461.91     20.92 o 
   1   2  12      606.08      563.94     12.42 o 
   2   2  12      335.36      364.20     10.92 o 
   3   2  12       12.38       17.35      7.04 o 
   4   2  12      761.82      747.31     16.97 o 
   5   2  12      111.50      102.68      9.41 o 
   6   2  12      282.61      296.83     14.08 o 
   7   2  12      144.66      172.93     12.12 o 
   8   2  12        7.97        0.56      9.92 o 
   9   2  12      250.06      246.05     14.83 o 
  10   2  12        5.51       -0.38     12.66 o 
 -14   3  12       32.05       26.82     11.63 o 
 -13   3  12       29.63       32.98     10.81 o 
 -12   3  12      384.62      413.09     13.65 o 
 -11   3  12       10.46       -7.13      7.16 o 
 -10   3  12     1614.33     1468.08     24.25 o 
  -9   3  12      249.67      286.05     12.92 o 
  -8   3  12     3083.43     3144.72     40.35 o 
  -7   3  12      396.17      384.56     11.17 o 
  -6   3  12     2846.88     2769.27     35.90 o 
  -5   3  12     1985.40     2024.73     25.54 o 
  -4   3  12      483.97      445.86     11.73 o 
  -3   3  12     1214.84     1226.37     22.51 o 
  -2   3  12     5426.77     5315.00     70.94 o 
  -1   3  12     2845.11     2833.19     42.18 o 
   0   3  12      220.40      224.32     10.33 o 
   1   3  12      469.59      438.25     14.67 o 
   2   3  12      280.99      290.23     11.50 o 
   3   3  12       70.59       73.19      8.56 o 
   4   3  12     1557.86     1514.56     29.65 o 
   5   3  12       16.27       14.12      8.89 o 
   6   3  12      292.37      325.52     14.73 o 
   7   3  12        0.77       -8.62     10.09 o 
   8   3  12      539.63      525.57     19.39 o 
   9   3  12       48.28       64.69     13.28 o 
 -13   4  12        7.54       -6.84     13.62 o 
 -12   4  12        5.70       25.57     12.95 o 
 -11   4  12      260.17      256.18     16.92 o 
 -10   4  12       15.53       18.14     10.82 o 
  -9   4  12      443.96      453.99     24.26 o 
  -8   4  12       80.85       78.79     14.49 o 
  -7   4  12      386.50      428.99     36.72 o 
  -6   4  12        0.65        4.55     10.36 o 
  -5   4  12      257.15      241.38     16.39 o 
  -4   4  12     1635.98     1579.08     33.43 o 
  -3   4  12       80.95       66.32      9.83 o 
  -2   4  12     1702.69     1680.13     35.01 o 
  -1   4  12     3283.21     3395.01     66.30 o 
   0   4  12       44.94       34.07     10.01 o 
   1   4  12      742.94      712.24     16.56 o 
   2   4  12     1985.62     1957.76     32.94 o 
   3   4  12      120.43      110.90      8.60 o 
   4   4  12        9.77        7.36     10.79 o 
   5   4  12      418.42      405.91     17.89 o 
   6   4  12      151.61      151.93     13.45 o 
   7   4  12      266.13      342.76     16.76 o 
   8   4  12      100.44       93.60     13.79 o 
   9   4  12       17.66       29.24     13.08 o 
 -12   5  12      248.36      226.91     35.41 o 
 -11   5  12        6.29        3.93     24.92 o 
 -10   5  12      861.69      808.60     49.84 o 
  -9   5  12       90.81      109.52     25.58 o 
  -8   5  12     2837.67     2637.62     95.09 o 
  -7   5  12      122.72       87.22     24.92 o 
  -6   5  12      729.03      701.71     43.28 o 
  -5   5  12       82.38       80.66     20.99 o 
  -4   5  12     1237.90     1293.89     57.05 o 
  -3   5  12      156.34      166.94     22.30 o 
  -2   5  12      782.14      767.52     36.72 o 
  -1   5  12      359.28      366.38     22.46 o 
   0   5  12      473.32      402.99     23.88 o 
   1   5  12      473.54      460.25     21.38 o 
   2   5  12      252.98      249.04     22.84 o 
   3   5  12        1.50       -3.94     15.61 o 
   4   5  12      393.87      419.07     36.64 o 
   5   5  12       72.09       87.32     16.20 o 
   6   5  12      138.84      154.70     26.76 o 
   7   5  12      253.98      269.90     21.87 o 
   8   5  12       78.66       74.94     28.86 o 
 -11   6  12        1.82       -7.87     28.20 o 
 -10   6  12      208.63      289.21     36.72 o 
  -9   6  12      180.97      184.28     33.45 o 
  -8   6  12      102.22       75.42     25.58 o 
  -7   6  12        5.71       17.71     22.30 o 
  -6   6  12      378.84      398.07     38.04 o 
  -5   6  12      140.23      137.06     26.23 o 
  -4   6  12       20.81       30.82     20.99 o 
  -3   6  12       27.37       15.08     19.02 o 
  -2   6  12      228.05      256.29     33.77 o 
  -1   6  12       59.10       74.91     16.21 o 
   0   6  12       33.76       31.70     15.02 o 
   1   6  12       81.35      102.53     14.98 o 
   2   6  12       14.83       16.11     13.08 o 
   3   6  12       10.32       19.38     13.49 o 
   4   6  12       18.36        9.52     13.44 o 
   5   6  12      565.18      533.61     26.43 o 
   6   6  12      256.36      276.58     29.31 o 
   7   6  12       57.42       66.21     30.49 o 
 -10   7  12      258.97      276.75     38.69 o 
  -9   7  12      554.13      650.55     52.46 o 
  -8   7  12       64.24       55.74     26.89 o 
  -7   7  12      136.63      123.95     29.51 o 
  -6   7  12      694.84      723.35     53.78 o 
  -5   7  12       91.22      100.34     27.54 o 
  -4   7  12      569.54      588.91     44.59 o 
  -3   7  12      279.71      268.22     32.79 o 
  -2   7  12      393.77      421.02     37.38 o 
  -1   7  12      372.43      407.91     37.38 o 
   0   7  12      251.14      291.92     23.19 o 
   1   7  12       63.20       45.30     21.32 o 
   2   7  12       73.76       99.27     16.29 o 
   3   7  12       68.26       85.39     16.44 o 
   4   7  12      107.76      124.08     17.95 o 
   5   7  12      135.33      146.29     24.92 o 
  -8   8  12       11.19      -22.30     29.51 o 
  -7   8  12      194.36      281.34     41.32 o 
  -6   8  12       39.83       22.95     26.89 o 
  -5   8  12        5.05       37.38     27.54 o 
  -4   8  12       25.26       49.18     29.51 o 
  -3   8  12       61.29       68.86     30.82 o 
  -2   8  12       75.30      127.88     31.48 o 
  -1   8  12        7.55       57.05     27.54 o 
   0   8  12      317.59      293.23     49.84 o 
   1   8  12        0.48       -7.16     14.35 o 
   2   8  12        2.05       -8.15     14.42 o 
   3   8  12      216.74      250.40     28.29 o 
  -2   9  12      104.22      114.76     34.10 o 
 -13   0  13       71.81       85.92     15.45 o 
 -11   0  13      452.40      451.59     19.73 o 
  -9   0  13     2616.77     2561.60     40.92 o 
  -7   0  13      182.29      188.87     10.27 o 
  -5   0  13     5647.85     5491.89     83.31 o 
  -3   0  13     3197.65     3129.24     51.48 o 
  -1   0  13      300.97      295.38     12.87 o 
   1   0  13     2983.06     2999.22     44.90 o 
   3   0  13     1050.39     1070.28     22.84 o 
   5   0  13      431.85      468.06     16.75 o 
   7   0  13        9.67        7.85     10.13 o 
   9   0  13      277.57      339.48     18.99 o 
 -14   1  13      175.96      189.90     13.06 o 
 -13   1  13        1.34       -9.07      9.07 o 
 -12   1  13     1371.46     1357.67     24.38 o 
 -11   1  13      782.34      750.95     16.22 o 
 -10   1  13      306.85      344.08     10.96 o 
  -9   1  13        9.10        0.49      6.01 o 
  -8   1  13      321.32      316.77      8.91 o 
  -7   1  13       57.02       48.37      6.09 o 
  -6   1  13      858.59      874.86     14.37 o 
  -5   1  13        1.32        0.12      4.89 o 
  -4   1  13     1220.03     1168.88     17.57 o 
  -3   1  13       73.36       75.51      5.92 o 
  -2   1  13        4.68       -4.94      4.95 o 
  -1   1  13        0.58        2.75      4.84 o 
   0   1  13      677.69      651.97     13.36 o 
   1   1  13        4.11        3.45      4.48 o 
   2   1  13      216.53      214.22      8.48 o 
   3   1  13      199.88      204.00      7.63 o 
   4   1  13      244.01      251.16      8.63 o 
   5   1  13      463.46      464.96     12.00 o 
   6   1  13      136.67      153.55      8.46 o 
   7   1  13        5.48       -8.90      8.90 o 
   8   1  13       44.81       37.91     11.11 o 
   9   1  13       49.16       70.92     12.38 o 
 -14   2  13       20.49       17.26     11.53 o 
 -13   2  13       26.35       17.55     11.05 o 
 -12   2  13        6.58       -0.85      7.47 o 
 -11   2  13      428.23      454.27     12.62 o 
 -10   2  13      531.42      548.33     13.62 o 
  -9   2  13      354.77      370.54     11.43 o 
  -8   2  13      393.86      395.82     11.13 o 
  -7   2  13     1322.85     1259.60     17.82 o 
  -6   2  13       23.87       27.80      5.25 o 
  -5   2  13      386.24      359.30     10.09 o 
  -4   2  13     1418.22     1412.43     19.63 o 
  -3   2  13     4712.34     4579.86     49.70 o 
  -2   2  13      578.76      520.23     13.49 o 
  -1   2  13       53.48       58.39      7.10 o 
   0   2  13      204.20      189.31      8.42 o 
   1   2  13     1367.79     1299.92     22.99 o 
   2   2  13     1720.03     1600.94     24.55 o 
   3   2  13      403.19      419.42     12.95 o 
   4   2  13     1202.04     1218.28     22.46 o 
   5   2  13      279.06      274.23     12.55 o 
   6   2  13       84.17       89.35     13.69 o 
   7   2  13       70.24       88.88     10.98 o 
   8   2  13      474.06      459.28     16.85 o 
   9   2  13      136.88      132.28     13.59 o 
 -14   3  13      324.12      325.25     28.57 o 
 -13   3  13       12.51       11.51     10.37 o 
 -12   3  13      202.52      198.14     12.97 o 
 -11   3  13     1052.31     1072.95     40.51 o 
 -10   3  13      492.85      438.92     16.10 o 
  -9   3  13      148.57      123.76     10.90 o 
  -8   3  13        9.30       15.95      6.07 o 
  -7   3  13      885.34      886.95     17.03 o 
  -6   3  13      434.52      441.59     12.18 o 
  -5   3  13      429.53      430.23     11.53 o 
  -4   3  13      338.34      322.29     10.40 o 
  -3   3  13        0.95        3.81      9.09 o 
  -2   3  13      321.28      312.60     12.17 o 
  -1   3  13     1539.94     1533.93     33.70 o 
   0   3  13      110.76      110.76      8.97 o 
   1   3  13      857.91      819.58     26.22 o 
   2   3  13       52.40       37.44     10.56 o 
   3   3  13      191.60      202.21     11.15 o 
   4   3  13      181.86      174.88     11.59 o 
   5   3  13      696.62      679.98     22.78 o 
   6   3  13      131.81      128.15     13.01 o 
   7   3  13      247.56      228.68     14.76 o 
   8   3  13       68.09       79.47     13.22 o 
   9   3  13       25.96       18.62     13.40 o 
 -13   4  13       25.22       -8.89     17.07 o 
 -12   4  13        6.13       -5.43     12.97 o 
 -11   4  13       66.65       82.83     14.17 o 
 -10   4  13     1009.96     1036.06     28.98 o 
  -9   4  13        9.80       -6.27     12.49 o 
  -8   4  13     1176.57     1127.62     34.80 o 
  -7   4  13      180.62      182.36     15.91 o 
  -6   4  13      199.49      207.79     24.92 o 
  -5   4  13      391.82      380.65     20.54 o 
  -4   4  13     3363.71     3450.16     59.88 o 
  -3   4  13      359.02      373.56     16.69 o 
  -2   4  13     1226.00     1213.58     36.86 o 
  -1   4  13      131.92      133.42     19.70 o 
   0   4  13       35.08       47.86     14.01 o 
   1   4  13      178.35      159.17     11.26 o 
   2   4  13     2398.24     2366.95     56.54 o 
   3   4  13      825.05      768.64     18.25 o 
   4   4  13      593.20      565.38     16.84 o 
   5   4  13        2.18       -7.20      8.69 o 
   6   4  13      145.29      177.81     12.78 o 
   7   4  13       19.22       20.60     10.49 o 
   8   4  13      107.05      100.49     16.21 o 
 -12   5  13      143.17      124.60     32.13 o 
 -11   5  13      792.82      867.62     54.43 o 
 -10   5  13       49.43       88.53     26.23 o 
  -9   5  13      713.62      759.42     47.22 o 
  -8   5  13      317.47      312.82     34.76 o 
  -7   5  13      436.88      402.00     37.38 o 
  -6   5  13        3.25      -17.71     17.71 o 
  -5   5  13      889.77      930.58     50.50 o 
  -4   5  13      248.01      242.65     29.51 o 
  -3   5  13      146.98      140.25     17.14 o 
  -2   5  13      305.89      315.45     21.78 o 
  -1   5  13      282.87      312.35     22.24 o 
   0   5  13       15.37       13.14     14.82 o 
   1   5  13       44.01       40.05     10.30 o 
   2   5  13      113.83      125.47     12.78 o 
   3   5  13       10.65        7.16     16.19 o 
   4   5  13        8.69       18.74     14.24 o 
   5   5  13      197.90      164.87     18.61 o 
   6   5  13        0.09      -12.83     14.81 o 
   7   5  13       23.26       30.90     17.04 o 
 -11   6  13       75.67       74.11     32.79 o 
 -10   6  13      291.79      380.36     40.00 o 
  -9   6  13      146.99      169.85     33.45 o 
  -8   6  13      564.02      612.52     45.25 o 
  -7   6  13        1.79       -8.53     22.30 o 
  -6   6  13      347.32      302.98     34.76 o 
  -5   6  13      421.95      516.77     41.32 o 
  -4   6  13     1847.84     1863.13     75.42 o 
  -3   6  13      421.74      461.68     36.72 o 
  -2   6  13     1396.57     1259.79     61.65 o 
  -1   6  13       23.67        4.32     15.75 o 
   0   6  13      660.66      637.72     48.86 o 
   1   6  13       82.93       60.14     30.34 o 
   2   6  13       99.77      107.36     15.87 o 
   3   6  13       96.89      114.41     21.25 o 
   4   6  13        3.73       -7.75     15.58 o 
   5   6  13        1.13       -1.06     15.33 o 
   6   6  13        6.26        0.49     42.95 o 
  -9   7  13      328.14      331.18     40.00 o 
  -8   7  13       34.28       15.74     26.23 o 
  -7   7  13      217.47      246.58     37.38 o 
  -6   7  13      190.27      226.25     34.76 o 
  -5   7  13       52.90       48.53     26.89 o 
  -4   7  13       30.61       -4.59     25.58 o 
  -3   7  13      219.91      266.25     33.45 o 
  -2   7  13      323.96      268.22     32.79 o 
  -1   7  13        1.12      -22.30     22.30 o 
   0   7  13        0.35       -7.69     18.44 o 
   1   7  13        0.86       -4.23     13.77 o 
   2   7  13        7.15        3.17     14.45 o 
   3   7  13       49.94       31.30     24.47 o 
   4   7  13       49.11       65.69     18.99 o 
   5   7  13        0.23      -15.74     30.82 o 
  -7   8  13      155.30      154.11     34.10 o 
  -6   8  13      336.46      367.90     43.94 o 
  -5   8  13      147.81      132.47     33.45 o 
  -4   8  13        3.81       30.17     30.17 o 
  -3   8  13      802.49      787.61     54.43 o 
  -2   8  13      124.03      106.24     29.51 o 
  -1   8  13       83.78       88.53     30.17 o 
   0   8  13      305.91      357.32     40.33 o 
   1   8  13       32.11       55.04     19.51 o 
   2   8  13        4.04       -1.26     15.31 o 
 -14   0  14      480.75      542.95     25.05 o 
 -12   0  14      972.49     1083.67     33.01 o 
 -10   0  14      979.81      975.54     23.29 o 
  -8   0  14     2614.04     2633.29     41.72 o 
  -6   0  14     4846.34     4551.15     73.75 o 
  -4   0  14     1593.83     1608.69     31.68 o 
  -2   0  14     1830.48     1748.85     33.47 o 
   0   0  14      600.34      574.87     18.82 o 
   2   0  14       10.98        9.72      7.61 o 
   4   0  14        0.26        6.21      8.54 o 
   6   0  14      145.39      174.58     15.47 o 
   8   0  14       54.07       59.69     13.89 o 
 -14   1  14       25.79       24.94     10.59 o 
 -13   1  14      284.53      303.97     14.47 o 
 -12   1  14       45.99       54.78      9.74 o 
 -11   1  14      177.59      171.76      9.88 o 
 -10   1  14       32.38       35.11      7.50 o 
  -9   1  14      260.69      251.08     11.01 o 
  -8   1  14      186.58      171.79      8.02 o 
  -7   1  14      431.05      424.51     11.01 o 
  -6   1  14      143.66      145.50      7.59 o 
  -5   1  14     3913.16     3830.20     43.56 o 
  -4   1  14      952.43      956.14     16.05 o 
  -3   1  14      901.63      858.02     15.50 o 
  -2   1  14       35.24       33.30      5.91 o 
  -1   1  14     1258.15     1246.30     19.32 o 
   0   1  14      824.81      799.44     15.24 o 
   1   1  14     1127.41     1131.00     16.33 o 
   2   1  14      212.81      218.57      7.83 o 
   3   1  14      451.93      471.34     11.86 o 
   4   1  14        2.79        5.51      6.01 o 
   5   1  14       60.50       60.71      7.11 o 
   6   1  14       71.84       43.53      9.89 o 
   7   1  14      560.41      586.37     18.44 o 
   8   1  14       68.02       76.10     12.66 o 
   9   1  14       12.50        6.43     12.51 o 
 -14   2  14      247.02      262.93     17.96 o 
 -13   2  14      665.03      694.09     24.09 o 
 -12   2  14     1021.73     1104.84     22.11 o 
 -11   2  14      113.93      119.01      8.85 o 
 -10   2  14      551.30      540.01     14.27 o 
  -9   2  14      241.62      249.80     16.81 o 
  -8   2  14     1588.66     1632.23     23.66 o 
  -7   2  14     1846.08     1866.31     23.47 o 
  -6   2  14     2356.73     2250.13     28.32 o 
  -5   2  14     2724.66     2635.72     31.95 o 
  -4   2  14      475.72      476.79     11.17 o 
  -3   2  14      128.92      114.17      6.18 o 
  -2   2  14      357.28      357.97     11.92 o 
  -1   2  14     1108.68     1079.87     24.81 o 
   0   2  14      386.80      404.17     13.14 o 
   1   2  14       17.53        9.54      8.99 o 
   2   2  14       75.29       64.89      8.18 o 
   3   2  14     1147.91     1110.00     36.12 o 
   4   2  14       40.83       21.30      8.45 o 
   5   2  14      160.47      157.48     11.15 o 
   6   2  14       18.22       19.36      9.49 o 
   7   2  14        5.17        3.23     10.51 o 
   8   2  14        1.54        8.32     10.97 o 
   9   2  14      191.71      253.79     36.72 o 
 -13   3  14       13.78       20.52     12.10 o 
 -12   3  14        1.28        3.58     10.77 o 
 -11   3  14        3.34        3.49      9.60 o 
 -10   3  14        7.61        2.67      9.63 o 
  -9   3  14        8.04        5.58      6.66 o 
  -8   3  14       42.56       45.17      8.60 o 
  -7   3  14       74.51      100.73      7.79 o 
  -6   3  14       26.46       39.03      6.61 o 
  -5   3  14       26.39       25.73      6.56 o 
  -4   3  14      766.84      769.93     21.39 o 
  -3   3  14     1358.19     1371.10     38.05 o 
  -2   3  14      328.71      346.53     13.21 o 
  -1   3  14      143.99      147.34     10.00 o 
   0   3  14     1370.01     1257.52     25.27 o 
   1   3  14      128.00      121.39      9.78 o 
   2   3  14     1351.51     1420.23     41.90 o 
   3   3  14      114.84      118.16     10.43 o 
   4   3  14       75.05       91.85     10.72 o 
   5   3  14      198.83      204.65     13.03 o 
   6   3  14        9.38       -1.33     11.80 o 
   7   3  14       40.70       34.79     11.99 o 
   8   3  14      450.21      490.08     20.70 o 
 -13   4  14      722.72      800.08     51.15 o 
 -12   4  14      179.82      181.41     18.64 o 
 -11   4  14      449.28      466.73     49.42 o 
 -10   4  14      274.89      293.63     17.36 o 
  -9   4  14      346.60      362.75     21.85 o 
  -8   4  14        9.94       -5.56     12.49 o 
  -7   4  14     2402.88     2358.15     77.71 o 
  -6   4  14      121.03       96.26     14.30 o 
  -5   4  14     2806.90     2764.45     92.47 o 
  -4   4  14      115.45      123.09     12.69 o 
  -3   4  14       32.30       22.81     11.00 o 
  -2   4  14        1.70       -5.30      9.49 o 
  -1   4  14     1553.95     1615.58     41.27 o 
   0   4  14      217.50      214.48     11.44 o 
   1   4  14        7.32       -6.45      7.01 o 
   2   4  14       42.28       46.98      8.29 o 
   3   4  14      241.90      220.89     18.68 o 
   4   4  14      526.17      504.60     16.88 o 
   5   4  14      149.38      165.72     12.18 o 
   6   4  14        1.47        6.66     10.34 o 
   7   4  14       65.31       56.99     12.25 o 
 -12   5  14       55.28       51.81     30.82 o 
 -11   5  14      167.92      177.07     34.10 o 
 -10   5  14      114.61      102.30     26.89 o 
  -9   5  14      541.30      552.18     43.28 o 
  -8   5  14        7.42       13.12     22.30 o 
  -7   5  14        0.51        0.00     20.99 o 
  -6   5  14      379.76      417.09     36.07 o 
  -5   5  14      466.97      461.03     36.07 o 
  -4   5  14      666.69      552.84     40.00 o 
  -3   5  14        0.17       -0.17     19.35 o 
  -2   5  14       58.75       39.21     15.22 o 
  -1   5  14       15.44        3.44     14.56 o 
   0   5  14      238.10      240.86     16.56 o 
   1   5  14     1308.30     1322.84     30.76 o 
   2   5  14     1449.79     1401.99     32.41 o 
   3   5  14       31.50       42.24     12.00 o 
   4   5  14       50.93       32.92     12.72 o 
   5   5  14      202.30      202.75     16.76 o 
   6   5  14       50.94       37.51     14.04 o 
 -10   6  14       24.50       41.32     29.51 o 
  -9   6  14      404.44      382.99     39.35 o 
  -8   6  14      129.18      140.34     30.82 o 
  -7   6  14      665.66      670.88     49.84 o 
  -6   6  14      181.24      181.00     32.13 o 
  -5   6  14      296.40      291.17     35.41 o 
  -4   6  14        0.55      -19.67     19.67 o 
  -3   6  14      133.57      184.28     30.82 o 
  -2   6  14      309.60      286.58     33.45 o 
  -1   6  14      405.52      386.01     26.66 o 
   0   6  14      206.09      195.81     21.10 o 
   1   6  14      626.29      608.31     27.21 o 
   2   6  14      189.86      217.67     19.85 o 
   3   6  14       68.53       56.74     15.99 o 
   4   6  14      229.10      275.16     21.49 o 
   5   6  14        1.83        1.14     13.08 o 
  -9   7  14       14.87       -1.31     29.51 o 
  -8   7  14      115.90      121.32     30.17 o 
  -7   7  14        2.15       20.99     25.58 o 
  -6   7  14       58.49       18.36     26.23 o 
  -5   7  14      588.06      652.52     49.18 o 
  -4   7  14       33.04       39.35     24.92 o 
  -3   7  14        4.47      -22.30     22.30 o 
  -2   7  14      100.75       66.24     27.54 o 
  -1   7  14       86.68       87.22     28.20 o 
   0   7  14       52.70       43.41     19.20 o 
   1   7  14      508.52      498.55     26.62 o 
   2   7  14       95.51       90.79     17.62 o 
   3   7  14       26.68       10.66     19.59 o 
  -5   8  14      152.72      130.50     33.45 o 
  -4   8  14       11.85       36.07     31.48 o 
  -3   8  14      337.36      364.62     43.28 o 
  -2   8  14       65.94       67.55     32.13 o 
  -1   8  14       18.10       10.49     25.58 o 
   0   8  14      174.13      204.20     51.15 o 
 -13   0  15       63.14       41.96     14.96 o 
 -11   0  15      795.44      801.82     27.26 o 
  -9   0  15      215.29      224.35     12.43 o 
  -7   0  15       42.97       37.10      9.45 o 
  -5   0  15      393.23      373.75     15.12 o 
  -3   0  15      275.98      231.63     12.68 o 
  -1   0  15     2833.73     2684.50     47.46 o 
   1   0  15      126.71      157.51     10.47 o 
   3   0  15        2.89        0.83      8.82 o 
   5   0  15      346.37      421.41     23.59 o 
   7   0  15        1.39       -4.02     12.79 o 
 -14   1  15      614.25      631.87     36.40 o 
 -13   1  15       26.68       35.74     10.40 o 
 -12   1  15       29.71        5.31      9.26 o 
 -11   1  15      354.58      329.82     19.93 o 
 -10   1  15      806.31      888.72     17.33 o 
  -9   1  15      225.81      247.90     10.46 o 
  -8   1  15     2238.21     2199.37     27.48 o 
  -7   1  15     1186.47     1145.14     19.10 o 
  -6   1  15      735.62      747.61     14.95 o 
  -5   1  15      558.90      532.01     12.71 o 
  -4   1  15     3145.39     3050.82     36.53 o 
  -3   1  15      212.71      194.71      8.48 o 
  -2   1  15     5746.56     5388.48     59.32 o 
  -1   1  15      103.63      108.37      7.65 o 
   0   1  15      255.59      270.19     14.69 o 
   1   1  15        1.13       14.43      5.99 o 
   2   1  15       13.47        8.49      6.22 o 
   3   1  15        2.54        0.45      6.28 o 
   4   1  15      342.54      388.73     11.74 o 
   5   1  15      164.65      164.26     12.61 o 
   6   1  15        2.75       -0.30     10.22 o 
   7   1  15       84.21       78.10     11.82 o 
   8   1  15        8.75        2.91     12.92 o 
 -13   2  15       75.56       74.96     12.21 o 
 -12   2  15        4.75       -8.03      8.04 o 
 -11   2  15      529.43      536.96     15.24 o 
 -10   2  15      565.36      567.25     14.88 o 
  -9   2  15      217.55      248.61     10.57 o 
  -8   2  15       19.96       19.30      7.92 o 
  -7   2  15       24.23       11.56      6.23 o 
  -6   2  15      498.06      452.37     11.66 o 
  -5   2  15      139.79      129.40      7.43 o 
  -4   2  15     1092.46     1079.97     17.27 o 
  -3   2  15       27.33       26.94      7.17 o 
  -2   2  15      111.11      109.15      8.54 o 
  -1   2  15      744.89      749.07     17.52 o 
   0   2  15      358.03      384.99     13.30 o 
   1   2  15      608.88      554.52     14.85 o 
   2   2  15       58.48       64.36     10.96 o 
   3   2  15       62.56       48.93      8.91 o 
   4   2  15       53.83       59.69      9.89 o 
   5   2  15       66.27       67.88     10.63 o 
   6   2  15      422.02      437.09     16.22 o 
   7   2  15      219.81      220.75     14.37 o 
   8   2  15       61.40       69.13     12.76 o 
 -13   3  15      298.30      299.10     18.38 o 
 -12   3  15       66.17       86.96     12.75 o 
 -11   3  15      262.06      253.71     15.27 o 
 -10   3  15      273.77      255.73     18.64 o 
  -9   3  15     1508.69     1422.65     34.06 o 
  -8   3  15      621.67      634.67     20.30 o 
  -7   3  15     1488.96     1494.22     26.91 o 
  -6   3  15      100.85      122.90      9.25 o 
  -5   3  15      731.29      750.50     16.49 o 
  -4   3  15      696.53      685.04     17.48 o 
  -3   3  15      121.63      123.58      9.74 o 
  -2   3  15      485.93      455.47     15.70 o 
  -1   3  15     1383.79     1344.01     26.63 o 
   0   3  15      825.27      837.68     30.01 o 
   1   3  15        4.45       -5.26      8.01 o 
   2   3  15       93.99       96.84     10.37 o 
   3   3  15       55.41       58.25      9.69 o 
   4   3  15       33.94       37.35     10.25 o 
   5   3  15      502.24      518.08     18.14 o 
   6   3  15        4.54       12.56     10.91 o 
   7   3  15       80.01       69.41     12.95 o 
 -12   4  15       37.48       61.15     20.68 o 
 -11   4  15       42.37       52.96     30.11 o 
 -10   4  15      630.88      734.00     33.77 o 
  -9   4  15      146.59      132.52     21.31 o 
  -8   4  15       68.20       62.66     15.11 o 
  -7   4  15      120.34      122.14     16.15 o 
  -6   4  15      152.69      135.95     16.54 o 
  -5   4  15       52.95       44.59     14.17 o 
  -4   4  15      190.36      167.19     19.18 o 
  -3   4  15      497.73      501.79     21.31 o 
  -2   4  15        4.14       10.09     12.46 o 
  -1   4  15       63.66       65.22      7.97 o 
   0   4  15     1182.58     1196.49     28.40 o 
   1   4  15      296.59      290.39     12.23 o 
   2   4  15       16.93        7.99     10.31 o 
   3   4  15      975.45      927.22     25.32 o 
   4   4  15        2.71        1.20      9.50 o 
   5   4  15        0.11       -0.64     10.28 o 
   6   4  15      530.33      506.67     18.77 o 
   7   4  15        1.48        9.79     11.52 o 
 -11   5  15       83.86      158.05     33.45 o 
 -10   5  15       57.33       67.55     28.20 o 
  -9   5  15     1121.40     1103.05     61.65 o 
  -8   5  15       60.25       70.83     28.20 o 
  -7   5  15     1473.45     1548.34     68.20 o 
  -6   5  15       29.49       30.82     21.64 o 
  -5   5  15      261.68      241.99     29.51 o 
  -4   5  15       85.98       60.99     25.58 o 
  -3   5  15     1905.42     1890.78     54.23 o 
  -2   5  15      193.19      190.36     20.60 o 
  -1   5  15      601.18      620.20     27.01 o 
   0   5  15      290.17      267.05     19.97 o 
   1   5  15       31.74       35.10     11.80 o 
   2   5  15        5.43        7.99     11.78 o 
   3   5  15       96.43       90.06     14.03 o 
   4   5  15       96.63      105.80     15.13 o 
   5   5  15      328.85      321.27     19.57 o 
   6   5  15        0.31      -13.24     14.00 o 
 -10   6  15        5.32       12.46     26.23 o 
  -9   6  15       69.85      122.63     31.48 o 
  -8   6  15      307.19      309.54     40.00 o 
  -7   6  15      127.73      129.19     32.79 o 
  -6   6  15       29.46       17.71     26.23 o 
  -5   6  15      258.57      250.52     32.79 o 
  -4   6  15       29.88       17.71     24.92 o 
  -3   6  15       45.27       76.73     26.23 o 
  -2   6  15        0.73       19.02     22.95 o 
  -1   6  15      369.66      424.70     28.52 o 
   0   6  15      666.34      635.13     34.06 o 
   1   6  15      178.57      199.06     20.16 o 
   2   6  15       18.20       21.65     15.82 o 
   3   6  15        1.02       -0.73     15.59 o 
   4   6  15        6.32       -5.15     12.87 o 
  -8   7  15      262.94      316.75     40.00 o 
  -7   7  15       41.01        2.62     30.17 o 
  -6   7  15       68.86       70.17     30.17 o 
  -5   7  15      919.54      944.35     59.02 o 
  -4   7  15       30.33       96.40     29.51 o 
  -3   7  15      151.45      212.48     34.76 o 
  -2   7  15      464.59      496.44     43.94 o 
  -1   7  15       30.88       11.80     27.54 o 
   0   7  15        3.39      -10.43     16.17 o 
   1   7  15      487.35      430.44     26.28 o 
   2   7  15        0.37      -13.06     16.13 o 
 -12   0  16        2.21      -10.13     12.29 o 
 -10   0  16      536.08      519.41     31.07 o 
  -8   0  16     1027.35      974.63     25.96 o 
  -6   0  16      306.26      270.97     14.32 o 
  -4   0  16     3654.33     3520.53     59.09 o 
  -2   0  16       93.53      106.12     10.78 o 
   0   0  16     1686.15     1525.79     33.07 o 
   2   0  16     1716.85     1677.56     59.64 o 
   4   0  16      193.89      200.98     34.08 o 
   6   0  16      246.99      245.95     29.37 o 
 -13   1  16      714.53      791.97     21.51 o 
 -12   1  16       44.21       50.57     10.17 o 
 -11   1  16     1471.23     1466.46     34.77 o 
 -10   1  16      127.70      124.70      9.59 o 
  -9   1  16      252.43      245.20     13.33 o 
  -8   1  16        1.90       -2.16      6.96 o 
  -7   1  16       17.35       27.03      6.77 o 
  -6   1  16     1336.87     1323.29     20.84 o 
  -5   1  16      854.34      802.69     23.66 o 
  -4   1  16       56.00       50.44      6.71 o 
  -3   1  16       32.76       40.84      6.61 o 
  -2   1  16       49.80       41.48      6.76 o 
  -1   1  16      698.20      661.75     14.70 o 
   0   1  16       79.02       77.69      7.56 o 
   1   1  16      596.10      577.92     13.30 o 
   2   1  16        3.57       -6.38      6.38 o 
   3   1  16        4.33        3.71      6.69 o 
   4   1  16       82.57       97.25     10.96 o 
   5   1  16      362.68      362.94     15.00 o 
   6   1  16       26.78       37.18     10.83 o 
   7   1  16       24.20       20.55     12.77 o 
 -13   2  16       13.70       22.87     10.77 o 
 -12   2  16       33.88       16.58      9.08 o 
 -11   2  16      213.18      209.46     11.08 o 
 -10   2  16      353.35      330.64     12.13 o 
  -9   2  16      326.35      328.42     11.39 o 
  -8   2  16       91.46      103.68      9.14 o 
  -7   2  16      174.37      180.67      8.75 o 
  -6   2  16      922.56      914.23     16.44 o 
  -5   2  16       22.79       32.50      6.26 o 
  -4   2  16       95.30       99.80      6.85 o 
  -3   2  16     1508.22     1479.03     24.86 o 
  -2   2  16      761.48      764.94     20.70 o 
  -1   2  16       54.89       51.43      9.43 o 
   0   2  16       71.51       71.51      9.24 o 
   1   2  16        7.22       21.05      7.82 o 
   2   2  16     1498.14     1451.59     25.24 o 
   3   2  16     1375.66     1433.54     25.56 o 
   4   2  16      238.92      248.95     16.33 o 
   5   2  16       10.19       15.46      9.96 o 
   6   2  16       48.84       61.30     11.44 o 
   7   2  16       57.07       63.40     12.56 o 
 -12   3  16      864.90      932.97     59.76 o 
 -11   3  16      272.97      255.60     17.51 o 
 -10   3  16      372.17      362.17     18.59 o 
  -9   3  16      375.38      408.73     14.86 o 
  -8   3  16      284.97      305.46     12.68 o 
  -7   3  16      415.60      391.99     14.14 o 
  -6   3  16      847.47      816.00     19.57 o 
  -5   3  16      600.05      571.66     15.42 o 
  -4   3  16      642.29      655.62     17.91 o 
  -3   3  16       21.11       24.27      8.79 o 
  -2   3  16      104.99      105.74     10.65 o 
  -1   3  16      406.62      408.84     19.03 o 
   0   3  16       39.00       30.14      9.58 o 
   1   3  16       52.89       69.06      9.92 o 
   2   3  16      694.58      689.24     21.90 o 
   3   3  16       24.51       35.80     12.11 o 
   4   3  16      458.87      444.66     19.42 o 
   5   3  16        0.27       -5.48     10.52 o 
   6   3  16       84.83       86.89     12.91 o 
 -11   4  16      129.22      124.60     15.76 o 
 -10   4  16        1.42        9.30     26.56 o 
  -9   4  16      714.95      705.74     31.34 o 
  -8   4  16       39.59       30.95     14.75 o 
  -7   4  16      121.19      138.35     17.17 o 
  -6   4  16      219.46      221.91     34.76 o 
  -5   4  16      287.08      319.50     20.96 o 
  -4   4  16        7.07        8.24     12.30 o 
  -3   4  16     1861.01     1954.64     42.68 o 
  -2   4  16      110.64      101.94      9.12 o 
  -1   4  16       89.41       89.63      9.34 o 
   0   4  16        2.95       -2.88      8.50 o 
   1   4  16       56.69       52.93     10.15 o 
   2   4  16        6.56       -2.10      8.27 o 
   3   4  16     1328.05     1416.01     53.30 o 
   4   4  16       81.55       85.13     12.64 o 
   5   4  16        2.22       -1.24     10.76 o 
   6   4  16       65.03       61.63     12.62 o 
 -10   5  16      512.64      543.66     47.22 o 
  -9   5  16      136.11      124.60     32.79 o 
  -8   5  16      267.62      281.34     34.76 o 
  -7   5  16      153.22      121.32     28.20 o 
  -6   5  16      419.42      441.35     37.38 o 
  -5   5  16      149.73      201.33     31.48 o 
  -4   5  16      608.52      522.67     43.28 o 
  -3   5  16       74.81       66.79     16.42 o 
  -2   5  16      118.51      114.87     14.84 o 
  -1   5  16      161.88      155.85     17.57 o 
   0   5  16      216.52      255.68     20.58 o 
   1   5  16       42.14       40.48     12.75 o 
   2   5  16       49.74       35.46     13.16 o 
   3   5  16        1.38      -12.63     12.63 o 
   4   5  16       56.49       50.42     14.47 o 
   5   5  16      166.98      174.27     17.90 o 
  -9   6  16      127.68      107.55     31.48 o 
  -8   6  16        6.92       13.77     26.89 o 
  -7   6  16      513.83      447.26     42.63 o 
  -6   6  16      111.81      106.24     28.86 o 
  -5   6  16       94.12       75.42     29.51 o 
  -4   6  16      869.76      882.71     55.74 o 
  -3   6  16      655.64      731.87     52.46 o 
  -2   6  16       59.74       81.97     30.17 o 
  -1   6  16      124.81      125.56     31.48 o 
   0   6  16       19.25        9.32     16.22 o 
   1   6  16      485.34      440.27     25.66 o 
   2   6  16       17.50       29.41     16.38 o 
   3   6  16       77.22       61.86     15.97 o 
  -6   7  16       61.86       35.41     31.48 o 
  -5   7  16      389.57      364.62     42.63 o 
  -4   7  16       44.00       47.22     28.20 o 
  -3   7  16      102.67      167.23     33.45 o 
  -2   7  16      208.21      190.18     35.41 o 
  -1   7  16       29.82       10.49     28.20 o 
   0   7  16      302.99      237.57     28.03 o 
   1   7  16       99.11       88.89     20.14 o 
 -13   0  17     1183.67     1253.02     35.81 o 
 -11   0  17      497.19      506.49     25.49 o 
  -9   0  17     1389.81     1331.86     36.19 o 
  -7   0  17     4074.11     4033.53     89.43 o 
  -5   0  17      793.52      767.92     22.08 o 
  -3   0  17       13.57       12.17     12.43 o 
  -1   0  17      493.86      539.03     19.10 o 
   1   0  17      473.40      480.67     16.85 o 
   3   0  17       57.10       65.44     12.84 o 
   5   0  17        1.30      -11.34     16.03 o 
 -13   1  17       95.91      111.92     17.92 o 
 -12   1  17       47.01       48.12     11.32 o 
 -11   1  17       11.64       -9.63      9.63 o 
 -10   1  17      113.90      125.66     11.50 o 
  -9   1  17       11.71       -7.68      8.24 o 
  -8   1  17     1014.91      960.97     22.05 o 
  -7   1  17       81.61      100.54      8.61 o 
  -6   1  17     1335.44     1316.49     21.37 o 
  -5   1  17       16.55        9.92      6.87 o 
  -4   1  17     1472.65     1388.07     21.62 o 
  -3   1  17       35.33       28.75      6.73 o 
  -2   1  17       34.22       24.60      7.00 o 
  -1   1  17       19.69        7.26      6.89 o 
   0   1  17      587.70      581.26     20.73 o 
   1   1  17      189.74      202.59      9.28 o 
   2   1  17      452.01      474.38     12.68 o 
   3   1  17        0.62       -7.54      8.50 o 
   4   1  17       46.39       51.99     10.24 o 
   5   1  17      118.89      133.30     13.49 o 
   6   1  17       29.59       27.88     12.58 o 
 -12   2  17      388.24      461.17     16.62 o 
 -11   2  17      431.47      456.73     14.66 o 
 -10   2  17      216.12      202.63     10.88 o 
  -9   2  17      731.98      709.13     17.63 o 
  -8   2  17      529.20      546.79     15.42 o 
  -7   2  17     1395.60     1361.30     23.21 o 
  -6   2  17     1983.93     1966.75     26.99 o 
  -5   2  17      781.03      753.17     15.20 o 
  -4   2  17      212.57      221.03     11.18 o 
  -3   2  17      234.12      238.39     11.20 o 
  -2   2  17      131.00      137.45     10.86 o 
  -1   2  17      152.53      152.38     10.92 o 
   0   2  17     1071.77     1073.05     24.22 o 
   1   2  17      213.80      208.93     11.48 o 
   2   2  17      235.46      213.96     11.95 o 
   3   2  17       72.32       80.66     13.49 o 
   4   2  17       19.08       22.82     10.31 o 
   5   2  17      254.98      246.46     14.17 o 
   6   2  17      214.15      219.53     18.04 o 
 -12   3  17        2.01       -7.24     13.62 o 
 -11   3  17       37.15       23.78     15.50 o 
 -10   3  17       32.50       -1.56     12.35 o 
  -9   3  17       30.90       28.40      9.65 o 
  -8   3  17       89.83       85.55     12.96 o 
  -7   3  17       69.99       77.31      9.86 o 
  -6   3  17        3.02        4.51      8.71 o 
  -5   3  17      730.54      723.94     18.62 o 
  -4   3  17       89.07      101.45     10.34 o 
  -3   3  17        6.82       13.89      9.10 o 
  -2   3  17        6.49        5.39      9.11 o 
  -1   3  17      134.47      132.76     11.80 o 
   0   3  17       21.93        9.58      9.94 o 
   1   3  17      274.43      274.58     13.61 o 
   2   3  17        6.44        4.51      9.85 o 
   3   3  17      448.25      489.56     25.35 o 
   4   3  17       31.14       33.26     11.18 o 
   5   3  17      162.49      157.76     14.08 o 
 -11   4  17      168.39      172.08     17.65 o 
 -10   4  17      365.46      378.83     29.84 o 
  -9   4  17       11.00       -8.68     15.91 o 
  -8   4  17      884.60      900.92     34.62 o 
  -7   4  17      120.82      104.71     17.55 o 
  -6   4  17     2045.29     2111.45     99.03 o 
  -5   4  17      124.02       93.75     26.89 o 
  -4   4  17      200.91      221.17     16.06 o 
  -3   4  17       10.03       -1.76     12.24 o 
  -2   4  17      108.42      113.00     10.60 o 
  -1   4  17      132.46      120.99     10.47 o 
   0   4  17      949.53      940.78     23.11 o 
   1   4  17       35.36       21.81      9.50 o 
   2   4  17       25.85       10.03     12.94 o 
   3   4  17      120.73      152.72     12.18 o 
   4   4  17       54.07       28.98     10.95 o 
   5   4  17        0.08       -3.79     13.85 o 
 -10   5  17        5.18       14.43     28.86 o 
  -9   5  17       43.72       22.30     27.54 o 
  -8   5  17      160.15      235.43     36.07 o 
  -7   5  17        0.61        6.56     23.61 o 
  -6   5  17      256.02      291.17     36.07 o 
  -5   5  17      274.16      295.77     34.76 o 
  -4   5  17       62.01       76.25     28.20 o 
  -3   5  17        2.74       -2.59     15.02 o 
  -2   5  17       86.49      109.24     17.25 o 
  -1   5  17      180.56      214.44     17.74 o 
   0   5  17       46.35       59.02     13.25 o 
   1   5  17      147.05      150.12     15.69 o 
   2   5  17      464.46      463.29     21.36 o 
   3   5  17      111.70      113.04     15.75 o 
  -8   6  17      200.29      224.94     39.35 o 
  -7   6  17      212.46      245.92     38.04 o 
  -6   6  17      529.26      464.96     42.63 o 
  -5   6  17       12.08       25.58     24.26 o 
  -4   6  17      219.85      200.02     34.76 o 
  -3   6  17       28.81        7.87     25.58 o 
  -2   6  17      163.21      104.93     32.79 o 
  -1   6  17      324.41      360.92     90.50 o 
   0   6  17        3.17       16.82     17.34 o 
   1   6  17       18.62       22.57     17.56 o 
   2   6  17      125.54      127.79     21.96 o 
  -4   7  17      171.83      201.33     34.10 o 
  -3   7  17       26.07        0.00     26.23 o 
 -12   0  18      336.33      313.50     23.39 o 
 -10   0  18     1247.74     1225.55     38.20 o 
  -8   0  18      155.18      168.13     16.48 o 
  -6   0  18      355.10      337.59     16.20 o 
  -4   0  18      157.56      169.98     13.42 o 
  -2   0  18       10.44       -5.74      9.62 o 
   0   0  18     1880.79     1874.18     39.30 o 
   2   0  18      427.40      426.99     32.79 o 
   4   0  18        7.93        6.03     12.86 o 
 -12   1  18        1.82       11.40     10.96 o 
 -11   1  18      111.28      112.07     12.89 o 
 -10   1  18       42.10       32.71     10.17 o 
  -9   1  18      858.70      880.59     21.23 o 
  -8   1  18      158.29      173.53     10.05 o 
  -7   1  18      634.08      609.52     15.27 o 
  -6   1  18      940.38      901.85     17.97 o 
  -5   1  18       33.29       29.25      7.59 o 
  -4   1  18       12.27        8.23      7.34 o 
  -3   1  18     2520.50     2468.99     32.51 o 
  -2   1  18      184.77      184.03      9.60 o 
  -1   1  18      613.52      595.66     16.16 o 
   0   1  18       19.69       20.46      7.14 o 
   1   1  18       52.97       53.10      7.61 o 
   2   1  18        7.54        4.79     10.82 o 
   3   1  18      346.66      342.65     15.90 o 
   4   1  18        7.27       11.30     11.30 o 
   5   1  18      107.19      139.97     18.00 o 
 -12   2  18      430.92      498.83     45.62 o 
 -11   2  18       84.57       92.01     11.06 o 
 -10   2  18      301.26      294.30     13.00 o 
  -9   2  18      658.05      666.46     17.25 o 
  -8   2  18      479.48      481.74     19.31 o 
  -7   2  18      363.14      347.33     12.23 o 
  -6   2  18        7.28       -6.05      7.71 o 
  -5   2  18        4.61       11.92      8.47 o 
  -4   2  18      263.71      268.69     12.33 o 
  -3   2  18        1.74        2.00      8.14 o 
  -2   2  18      122.49      138.43     11.88 o 
  -1   2  18       33.50       31.52      9.18 o 
   0   2  18       15.33       21.91      9.02 o 
   1   2  18       26.64       41.46      9.16 o 
   2   2  18        0.30        4.56      9.21 o 
   3   2  18      226.98      217.68     12.94 o 
   4   2  18       14.59        5.92     10.28 o 
   5   2  18        8.68        6.69     11.14 o 
 -11   3  18       17.35       12.88     14.64 o 
 -10   3  18      302.86      322.83     19.54 o 
  -9   3  18       39.23       62.12     10.71 o 
  -8   3  18     2057.84     2115.80     36.17 o 
  -7   3  18      370.77      382.25     15.15 o 
  -6   3  18      479.91      495.43     17.17 o 
  -5   3  18      359.43      370.20     13.43 o 
  -4   3  18      332.66      348.56     25.37 o 
  -3   3  18     1022.14     1063.76     24.67 o 
  -2   3  18      369.58      421.03     17.00 o 
  -1   3  18      114.36      128.43     12.31 o 
   0   3  18      139.63      149.88     11.75 o 
   1   3  18      110.62      105.67     11.88 o 
   2   3  18       95.05       91.36     12.05 o 
   3   3  18        6.24       11.82     11.04 o 
   4   3  18      441.55      438.64     23.47 o 
 -10   4  18       17.33       18.70     18.74 o 
  -9   4  18      366.57      425.38     27.36 o 
  -8   4  18       50.94       54.34     16.05 o 
  -7   4  18        5.95       17.14     16.34 o 
  -6   4  18      213.97      216.46     20.73 o 
  -5   4  18       11.36        9.08     15.91 o 
  -4   4  18       46.59       61.62     23.28 o 
  -3   4  18      146.58      161.70     16.00 o 
  -2   4  18        1.11      -11.77     11.77 o 
  -1   4  18       77.64       92.41     12.31 o 
   0   4  18        8.11        8.10      9.09 o 
   1   4  18      212.64      217.63     13.30 o 
   2   4  18        0.10       13.65     10.40 o 
   3   4  18      263.43      260.26     14.29 o 
  -9   5  18       34.53       67.55     31.48 o 
  -8   5  18      587.82      672.85     49.84 o 
  -7   5  18       38.26       32.13     26.23 o 
  -6   5  18      382.27      395.73     25.86 o 
  -5   5  18      234.30      228.92     21.85 o 
  -4   5  18      295.11      290.41     29.51 o 
  -3   5  18       39.56       53.99     17.27 o 
  -2   5  18      389.55      396.94     32.97 o 
  -1   5  18        0.63       -9.77     14.14 o 
   0   5  18      102.21      101.92     14.81 o 
   1   5  18      387.76      399.33     20.77 o 
   2   5  18       23.79       36.04     13.68 o 
  -6   6  18      293.34      390.86     43.28 o 
  -5   6  18        8.76        1.31     24.92 o 
  -4   6  18       35.75       48.53     29.51 o 
  -3   6  18       46.96       28.20     26.23 o 
  -2   6  18      110.52      107.55     33.45 o 
  -1   6  18       58.98       33.45     29.51 o 
   0   6  18      216.66      230.22     25.82 o 
 -11   0  19        1.20      -12.13     15.77 o 
  -9   0  19      386.41      400.78     19.17 o 
  -7   0  19       38.04       30.29     11.99 o 
  -5   0  19      117.92      147.51     13.53 o 
  -3   0  19      579.01      565.79     24.38 o 
  -1   0  19       16.14       13.00     11.26 o 
   1   0  19      501.05      500.32     21.01 o 
   3   0  19      767.91      852.39     55.84 o 
 -11   1  19       90.90       70.16     12.47 o 
 -10   1  19     1122.49     1097.60     23.31 o 
  -9   1  19        4.75        1.80      8.97 o 
  -8   1  19      186.65      171.39     11.35 o 
  -7   1  19        4.60        0.06      7.82 o 
  -6   1  19      774.99      811.56     27.23 o 
  -5   1  19      286.43      270.91     11.22 o 
  -4   1  19      761.42      742.27     16.66 o 
  -3   1  19      111.13      112.24      9.18 o 
  -2   1  19        2.23       -4.27      7.34 o 
  -1   1  19        0.36        1.76      7.39 o 
   0   1  19      247.39      266.86     10.49 o 
   1   1  19      121.54      107.54     11.65 o 
   2   1  19      138.48      146.35     13.00 o 
   3   1  19        7.50       14.58     14.08 o 
   4   1  19      102.70      116.11     13.71 o 
 -11   2  19       37.86       38.39     12.27 o 
 -10   2  19       78.38       68.24     12.24 o 
  -9   2  19      149.40      129.49     14.47 o 
  -8   2  19        3.72       11.91     10.36 o 
  -7   2  19       49.67       58.53     10.83 o 
  -6   2  19        2.33       -8.30      8.30 o 
  -5   2  19      225.60      224.39     12.10 o 
  -4   2  19      330.11      355.96     13.98 o 
  -3   2  19       89.72       97.97     10.73 o 
  -2   2  19      993.98      994.85     24.38 o 
  -1   2  19      547.01      530.45     24.08 o 
   0   2  19       63.96       38.88     11.98 o 
   1   2  19       18.35       12.76      9.75 o 
   2   2  19      364.64      393.96     15.31 o 
   3   2  19      121.14      145.00     12.37 o 
   4   2  19      240.80      263.57     20.59 o 
 -10   3  19      328.93      309.77     20.16 o 
  -9   3  19       12.13       18.35     10.36 o 
  -8   3  19        5.31        4.31      9.78 o 
  -7   3  19      716.15      798.81     21.58 o 
  -6   3  19      105.57      109.29     15.33 o 
  -5   3  19     1260.58     1250.53     24.47 o 
  -4   3  19       94.00       66.63     10.96 o 
  -3   3  19       12.23        5.77     10.23 o 
  -2   3  19       75.57       71.70     11.62 o 
  -1   3  19       31.31       15.84     12.37 o 
   0   3  19      177.00      190.78     12.99 o 
   1   3  19       25.48       14.29     10.36 o 
   2   3  19        0.31        4.50     11.07 o 
   3   3  19        1.69       -0.35     11.77 o 
  -9   4  19        8.29       -8.14     28.20 o 
  -8   4  19      282.15      284.77     26.89 o 
  -7   4  19      178.90      181.34     29.51 o 
  -6   4  19        4.09       12.49     16.36 o 
  -5   4  19       12.39        3.37     27.54 o 
  -4   4  19      926.03      958.94     49.18 o 
  -3   4  19        1.26       -6.60     13.25 o 
  -2   4  19      206.02      212.67     18.35 o 
  -1   4  19       98.09       91.96     18.69 o 
   0   4  19        3.36       18.65     10.08 o 
   1   4  19       15.68       24.45     10.98 o 
   2   4  19      164.47      171.12     13.44 o 
  -7   5  19      104.34       92.10     20.62 o 
  -6   5  19       73.59       75.01     19.51 o 
  -5   5  19      725.40      828.78     35.38 o 
  -4   5  19        0.23        2.08     16.81 o 
  -3   5  19      140.24      123.79     20.34 o 
  -2   5  19       63.55       47.09     16.49 o 
  -1   5  19       49.07       58.86     16.73 o 
   0   5  19        1.99        0.16     13.75 o 
 -10   0  20      365.35      359.13     23.64 o 
  -8   0  20     1382.84     1340.63     40.08 o 
  -6   0  20     1522.59     1549.29     54.48 o 
  -4   0  20      320.74      329.19     17.33 o 
  -2   0  20      280.97      286.39     16.70 o 
   0   0  20      585.49      726.54     25.10 o 
   2   0  20      241.47      208.44     16.71 o 
 -10   1  20        3.84       -0.02      9.90 o 
  -9   1  20      440.60      498.94     19.07 o 
  -8   1  20       97.05      118.61     10.79 o 
  -7   1  20      213.66      202.65     12.27 o 
  -6   1  20       70.78       57.83      9.06 o 
  -5   1  20      616.33      595.92     17.22 o 
  -4   1  20      125.79      106.53      9.46 o 
  -3   1  20        5.50       -3.80      7.85 o 
  -2   1  20        0.42       -7.62      7.81 o 
  -1   1  20        7.59        9.65      7.95 o 
   0   1  20       76.61       75.58     11.26 o 
   1   1  20      933.98      925.17     23.70 o 
   2   1  20       94.86      103.44     15.79 o 
   3   1  20       14.14        6.61     12.15 o 
 -10   2  20      241.99      253.48     15.30 o 
  -9   2  20       72.05       70.42     12.04 o 
  -8   2  20      965.66      929.14     33.76 o 
  -7   2  20      520.68      554.04     23.29 o 
  -6   2  20      604.67      616.78     27.45 o 
  -5   2  20      235.51      252.92     13.07 o 
  -4   2  20       10.61       14.44      9.72 o 
  -3   2  20        2.40       -9.20      9.20 o 
  -2   2  20      169.04      171.45     16.69 o 
  -1   2  20      331.89      314.36     14.85 o 
   0   2  20      153.95      142.49     11.91 o 
   1   2  20       91.91       68.11     11.25 o 
   2   2  20      100.91      107.57     13.48 o 
  -9   3  20      143.86      114.30     16.65 o 
  -8   3  20       14.53        9.53     10.78 o 
  -7   3  20       16.42       19.08     12.97 o 
  -6   3  20      116.15      125.56     12.31 o 
  -5   3  20       16.55       26.25     10.67 o 
  -4   3  20        3.02       -0.04     10.45 o 
  -3   3  20       72.59       74.44     14.29 o 
  -2   3  20        1.65        6.92     13.91 o 
  -1   3  20        4.59        1.31     11.30 o 
   0   3  20      270.59      288.48     24.06 o 
   1   3  20       88.33      101.34     12.77 o 
   2   3  20       84.54       82.41     12.87 o 
  -7   4  20     1031.56     1035.34     44.92 o 
  -6   4  20       84.11       62.92     19.51 o 
  -5   4  20      299.01      285.30     23.78 o 
  -4   4  20        1.09       21.31     17.45 o 
  -3   4  20      344.87      402.74     29.89 o 
  -2   4  20        0.82       -7.10     16.57 o 
  -1   4  20      212.54      230.06     20.20 o 
   0   4  20       18.90       -0.39     13.20 o 
  -4   5  20        4.32        6.78     18.59 o 
  -3   5  20        4.29      -20.99     20.99 o 
  -9   0  21      820.81      809.98     32.23 o 
  -7   0  21        5.04      -10.43     12.45 o 
  -5   0  21      158.56      171.50     15.25 o 
  -3   0  21      146.57      134.96     24.54 o 
  -1   0  21        1.01      -12.76     12.91 o 
   1   0  21        1.55       -1.30     13.02 o 
  -9   1  21       72.78       84.50     11.46 o 
  -8   1  21      897.96      942.78     21.51 o 
  -7   1  21       28.46       40.04      9.34 o 
  -6   1  21       41.16       23.94      8.81 o 
  -5   1  21       16.79       22.33      8.62 o 
  -4   1  21      129.43      151.81     10.39 o 
  -3   1  21        1.83       -5.67      8.19 o 
  -2   1  21      846.68      822.00     21.52 o 
  -1   1  21      137.71      134.12     12.38 o 
   0   1  21       18.25       17.16     11.18 o 
   1   1  21       55.71       51.40     12.00 o 
  -8   2  21       19.51       10.78     11.30 o 
  -7   2  21      188.04      195.52     14.21 o 
  -6   2  21       81.13       76.87     11.03 o 
  -5   2  21      231.04      209.06     13.17 o 
  -4   2  21      211.57      237.79     21.01 o 
  -3   2  21       74.67       68.24     14.56 o 
  -2   2  21       13.00       -0.74     10.37 o 
  -1   2  21       83.34       84.94     11.10 o 
   0   2  21        3.48       -4.67     10.94 o 
   1   2  21        6.97        3.04     11.77 o 
  -7   3  21      260.62      289.44     15.32 o 
  -6   3  21       46.00       54.04     11.50 o 
  -5   3  21      173.63      162.36     15.62 o 
  -4   3  21       84.76       71.58     12.32 o 
  -3   3  21       56.08       67.51     12.48 o 
  -2   3  21      135.38      137.68     14.43 o 
  -1   3  21      113.26      117.56     13.14 o 
   0   3  21       62.98       41.40     18.39 o 
  -4   4  21        8.68        2.73     18.74 o 
  -6   0  22      108.77      115.23     16.12 o 
  -4   0  22      590.45      585.44     55.29 o 
  -2   0  22       69.26       80.10     14.71 o 
  -7   1  22      204.55      219.24     11.99 o 
  -6   1  22      314.28      322.35     12.86 o 
  -5   1  22      567.53      572.72     16.19 o 
  -4   1  22        0.50       -0.81     10.35 o 
  -3   1  22      144.49      149.24     12.98 o 
  -2   1  22        2.20       10.57     10.85 o 
  -1   1  22       16.55       10.69     16.44 o 
  -6   2  22       10.50       24.95     11.84 o 
  -5   2  22       17.36       23.17     10.84 o 
  -4   2  22       32.35       30.56     11.04 o 
  -3   2  22      114.27       94.22     12.27 o 
  -2   2  22        8.81        6.53     10.71 o 
                                                 
